# Supplementary material for: Synopsis of the genus Ulomorpha Osten Sacken, 1869 (Diptera, Limoniidae) in Japan
Source: Zookeys. 2020 Nov 30;999:147–63. doi: 10.3897/zookeys.999.52831 (PMC7723878; doi:10.3897/zookeys.999.52831)
Supplement: XML Treatment for Ulomorpha [file zookeys.999.52831-treatment1.xml]

<!DOCTYPE tp:taxon-treatment
  PUBLIC "-//TaxonX//DTD Taxonomic Treatment Publishing DTD v0 20100105//EN" "tax-treatment-NSO.dtd">
<tp:taxon-treatment xmlns:tp="http://www.plazi.org/taxpub"><tp:treatment-meta><kwd-group><label>Taxon classification</label><kwd><named-content xmlns:xlink="http://www.w3.org/1999/xlink" content-type="kingdom">Animalia</named-content></kwd><kwd><named-content xmlns:xlink="http://www.w3.org/1999/xlink" content-type="order">Diptera</named-content></kwd><kwd><named-content xmlns:xlink="http://www.w3.org/1999/xlink" content-type="family">Limoniidae</named-content></kwd></kwd-group><mixed-citation publication-type="journal"><person-group><name><surname>Kato</surname><given-names>Daichi</given-names></name><name><surname>Watanabe</surname><given-names>Kozo</given-names></name><name><surname>Kolcsár</surname><given-names>Levente-Péter</given-names></name></person-group><article-title>Synopsis of the genus <italic><tp:taxon-name><tp:taxon-name-part taxon-name-part-type="genus" reg="Ulomorpha">Ulomorpha</tp:taxon-name-part></tp:taxon-name></italic> Osten Sacken, 1869 (<tp:taxon-name><tp:taxon-name-part taxon-name-part-type="order">Diptera</tp:taxon-name-part></tp:taxon-name>, <tp:taxon-name><tp:taxon-name-part taxon-name-part-type="family">Limoniidae</tp:taxon-name-part></tp:taxon-name>) in Japan</article-title><source>Zookeys</source><day>30</day><month>11</month><year>2020</year><volume>999</volume><fpage>147</fpage><lpage>163</lpage><pub-id pub-id-type="doi">10.3897/zookeys.999.52831</pub-id></mixed-citation></tp:treatment-meta><tp:nomenclature><tp:taxon-name><object-id xmlns:xlink="http://www.w3.org/1999/xlink" content-type="arpha" xlink:type="simple">65F969F2-C433-50D5-81AC-5409BDFD0289</object-id>
            <tp:taxon-name-part taxon-name-part-type="genus" reg="Ulomorpha">Ulomorpha</tp:taxon-name-part>
          </tp:taxon-name><tp:taxon-authority>Osten Sacken, 1869</tp:taxon-authority><xref ref-type="fig" rid="F1">Figs 1</xref><xref ref-type="fig" rid="F2">, 2</xref><xref ref-type="fig" rid="F3">, 3</xref><xref ref-type="fig" rid="F4">, 4</xref><xref ref-type="fig" rid="F5">, 5</xref></tp:nomenclature><tp:treatment-sec sec-type="type species" id="SECID0EOHAC"><title>Type species.</title><p><italic><tp:taxon-name><tp:taxon-name-part taxon-name-part-type="genus" reg="Limnophila">Limnophila</tp:taxon-name-part> <tp:taxon-name-part taxon-name-part-type="species" reg="pilosella">pilosella</tp:taxon-name-part></tp:taxon-name></italic> Osten Sacken, 1860 by original designation (<xref ref-type="bibr" rid="B23">Osten Sacken 1869</xref>: 232).</p><fig id="F1" position="float" orientation="portrait"><object-id xmlns:xlink="http://www.w3.org/1999/xlink" content-type="doi" xlink:type="simple">10.3897/zookeys.999.52831.figure1</object-id><object-id xmlns:xlink="http://www.w3.org/1999/xlink" content-type="arpha" xlink:type="simple">85FF0AED-FD53-553C-8AD0-D4469626E962</object-id><label>Figure 1.</label><caption><p><italic><tp:taxon-name><tp:taxon-name-part taxon-name-part-type="genus" reg="Ulomorpha">Ulomorpha</tp:taxon-name-part> <tp:taxon-name-part taxon-name-part-type="species" reg="amamiana">amamiana</tp:taxon-name-part></tp:taxon-name></italic> Kato &amp; Kolcsár, sp. nov. <bold>A</bold> habitus, male <bold>B</bold> basal part of antenna, lateral view <bold>C</bold> wing <bold>D</bold> male terminalia, dorsal view <bold>E</bold> tip of outer gonostylus, dorsal view <bold>F</bold> aedeagal complex, dorsal view <bold>G</bold> aedeagal complex, lateral view <bold>H</bold> interbase, posterodorsal view. Abbreviations: ad – aedeagus; fl – flagellomere; ib – interbase; ig – inner gonostylus; gc – gonocoxite; mib – medial lobe of interbase; og – outer gonostylus; oib – outer lobe of interbase; pb – pubescence; pd – pedicel; t9 – tergite 9; vt – verticil. Scale bars: 3 mm (<bold>A, C</bold>); 0.1 mm (<bold>B, D, E–H</bold>).</p></caption><graphic xmlns:xlink="http://www.w3.org/1999/xlink" xlink:href="zookeys-999-147-g001.jpg" position="float" orientation="portrait" xlink:type="simple" id="oo_481460.jpg"><uri content-type="original_file" xlink:type="simple">https://binary.pensoft.net/fig/481460</uri></graphic></fig></tp:treatment-sec><tp:treatment-sec sec-type="description" id="SECID0EPJAC"><title>General description of Japanese species of <italic><tp:taxon-name><tp:taxon-name-part taxon-name-part-type="genus" reg="Ulomorpha">Ulomorpha</tp:taxon-name-part></tp:taxon-name></italic> Osten Sacken, 1869.</title><p>General coloration shiny black, mainly yellow on legs, body clothed with relatively long setae.</p><p><bold><italic>Head</italic></bold> with eye dichoptic, separated by about twice width of scape on dorsal part and about 1.5 times on ventral part; rostrum 2/3–3/4 length of scape; antenna 16–segmented, 3–4 times as long as head; scape cylindrical, about twice length of pedicel and as wide as pedicel; pedicel globular; flagellum with verticils, longer on middle segments, at most 2.5 times as long as each segment, shortest on apical segment, shorter than apical segment; basal flagellomeres (Figs <xref ref-type="fig" rid="F1">1B</xref>, <xref ref-type="fig" rid="F4">4B</xref>) long-oval with pubescences ventrally, as long as 1/2–1 width of each segment; distal flagellomeres long and cylindrical; palpus 5-segmented, shortest on basal segment and longest on apical segment.</p><p><bold><italic>Thorax</italic></bold> with prescutal pit roundish; tuberculate pit situated near anterior margin on prescutum; meron small, largely membranous on posterior part, separating mid and hind coxae by about 1/2 width of coxa; wing (Figs <xref ref-type="fig" rid="F1">1C</xref>, <xref ref-type="fig" rid="F2">2B</xref>, <xref ref-type="fig" rid="F3">3B, C</xref>, <xref ref-type="fig" rid="F4">4C</xref>) covered with macrotrichiae except basal part; Sc end at level of distal 1/3 to tip of Rs; crossvein sc-r near tip of Sc; MA present; Rs origin near middle between MA and distal end of Rs; crossvein R<sub>2</sub> indistinct, situated at basal 1/2–1/4 of R<sub>3</sub>; R<sub>3+4</sub> very short, often absent; M<sub>1+2</sub> not forked (forked in some Nearctic species); cell d closed; crossvein m-cu situated near middle of cell d; Cu curved posteriorly near wing margin; halter about half length of hind coxa; legs with tibial spurs 1 + 2 + 2; tarsomeres 1 to 3 each with 1 tarsal spur; claw about half as long as tarsomere 5, covered with small, hair-like setae on basal half, ventral margin smooth, without teeth; arolium present.</p><fig id="F2" position="float" orientation="portrait"><object-id xmlns:xlink="http://www.w3.org/1999/xlink" content-type="doi" xlink:type="simple">10.3897/zookeys.999.52831.figure2</object-id><object-id xmlns:xlink="http://www.w3.org/1999/xlink" content-type="arpha" xlink:type="simple">4B22B939-8E5F-5594-8607-359C7EADC246</object-id><label>Figure 2.</label><caption><p><italic><tp:taxon-name><tp:taxon-name-part taxon-name-part-type="genus" reg="Ulomorpha">Ulomorpha</tp:taxon-name-part> <tp:taxon-name-part taxon-name-part-type="species" reg="longipenis">longipenis</tp:taxon-name-part></tp:taxon-name></italic> Kato &amp; Kolcsár, sp. nov. <bold>A</bold> habitus, male <bold>B</bold> wing <bold>C</bold> male terminalia, dorsal view <bold>D</bold> tip of outer gonostylus, dorsal view <bold>E</bold> aedeagal complex, dorsal view <bold>F</bold> aedeagal complex, lateral view <bold>G</bold> interbase, posterodorsal view. Scale bars: 3 mm (<bold>A, B</bold>); 0.1 mm (<bold>C–G</bold>).</p></caption><graphic xmlns:xlink="http://www.w3.org/1999/xlink" xlink:href="zookeys-999-147-g002.jpg" position="float" orientation="portrait" xlink:type="simple" id="oo_481461.jpg"><uri content-type="original_file" xlink:type="simple">https://binary.pensoft.net/fig/481461</uri></graphic></fig><fig id="F3" position="float" orientation="portrait"><object-id xmlns:xlink="http://www.w3.org/1999/xlink" content-type="doi" xlink:type="simple">10.3897/zookeys.999.52831.figure3</object-id><object-id xmlns:xlink="http://www.w3.org/1999/xlink" content-type="arpha" xlink:type="simple">3DD373D0-33F2-53B7-9386-5ED09F9EF1A7</object-id><label>Figure 3.</label><caption><p><italic><tp:taxon-name><tp:taxon-name-part taxon-name-part-type="genus" reg="Ulomorpha">Ulomorpha</tp:taxon-name-part> <tp:taxon-name-part taxon-name-part-type="species" reg="nigricolor">nigricolor</tp:taxon-name-part></tp:taxon-name></italic> Alexander, 1924. <bold>A</bold> habitus, male <bold>B, C</bold> wing <bold>D</bold> male genitalia, dorsal view <bold>E</bold> tip of outer gonostylus, dorsal surface <bold>F</bold> aedeagal complex, dorsal view <bold>G</bold> aedeagal complex, lateral view <bold>H</bold> interbase, posterodorsal view <bold>I</bold> female ovipositor, lateral view. Abbreviations: cr – cercus; hv – hypogynial valve; s – sternite; t – tergite. Scale bars: 3 mm (<bold>A–C</bold>); 0.1 mm (<bold>D–H</bold>); 0.3 mm (<bold>I</bold>).</p></caption><graphic xmlns:xlink="http://www.w3.org/1999/xlink" xlink:href="zookeys-999-147-g003.jpg" position="float" orientation="portrait" xlink:type="simple" id="oo_481462.jpg"><uri content-type="original_file" xlink:type="simple">https://binary.pensoft.net/fig/481462</uri></graphic></fig><p><bold><italic>Male terminalia</italic></bold> (Figs <xref ref-type="fig" rid="F1">1D–H</xref>, <xref ref-type="fig" rid="F2">2C–G</xref>, <xref ref-type="fig" rid="F3">3D–H</xref>, <xref ref-type="fig" rid="F4">4D–H</xref>) with segment 9 ring-shaped; tergite 9 and sternite 9 fused laterally; tergite 9 with pair of small roundish lobes at posterior margin; sternite 9 widely concaved at middle of posterior margin; gonocoxite about 1.5 times as long as tergite 9, slightly wide on basal part; gonostyli 1/2–2/3 length of gonocoxite; outer gonostylus black, wide on basal part, tip narrowed into small curved spine; inner gonostylus slightly longer than outer gonostylus, gradually narrowed to tip; interbase bilobed distally, outer lobe narrow and directed posterodorsally, acute at tip; medial lobe larger and directed medially, narrowed to tip; each base of interbase extending medially and fused into bridge.</p><fig id="F4" position="float" orientation="portrait"><object-id xmlns:xlink="http://www.w3.org/1999/xlink" content-type="doi" xlink:type="simple">10.3897/zookeys.999.52831.figure4</object-id><object-id xmlns:xlink="http://www.w3.org/1999/xlink" content-type="arpha" xlink:type="simple">D9F58884-C24E-5CA4-8B12-B10FF488A411</object-id><label>Figure 4.</label><caption><p><italic><tp:taxon-name><tp:taxon-name-part taxon-name-part-type="genus" reg="Ulomorpha">Ulomorpha</tp:taxon-name-part> <tp:taxon-name-part taxon-name-part-type="species" reg="polytricha">polytricha</tp:taxon-name-part></tp:taxon-name></italic> Alexander, 1930. <bold>A</bold> habitus, male <bold>B</bold> basal part of antenna, lateral view <bold>C</bold> wing <bold>D</bold> male genitalia, dorsal view <bold>E</bold> tip of outer gonostylus, dorsal surface <bold>F</bold> aedeagal complex, dorsal view <bold>G</bold> aedeagal complex, lateral view <bold>H</bold> interbase, posterodorsal view. Scale bars: 3 mm (<bold>A, C</bold>); 0.1 mm (<bold>B, D–H</bold>).</p></caption><graphic xmlns:xlink="http://www.w3.org/1999/xlink" xlink:href="zookeys-999-147-g004.jpg" position="float" orientation="portrait" xlink:type="simple" id="oo_481463.jpg"><uri content-type="original_file" xlink:type="simple">https://binary.pensoft.net/fig/481463</uri></graphic></fig><p><bold><italic>Ovipositor</italic></bold> (Fig. <xref ref-type="fig" rid="F3">3I</xref>) long, more than 1/3 as long as abdomen; cercus more than 1.5 times as long as tergite 10, weakly upcurved on distal part; hypogynial valve more than 1.5 times as long as sternite 8, almost straight, tip ending at near level of middle of cercus.</p></tp:treatment-sec><tp:treatment-sec><!--Section generated to contain objects referenced in tp:taxon-treatment.--><fig id="F5" position="float" orientation="portrait"><object-id xmlns:xlink="http://www.w3.org/1999/xlink" content-type="doi" xlink:type="simple">10.3897/zookeys.999.52831.figure5</object-id><object-id xmlns:xlink="http://www.w3.org/1999/xlink" content-type="arpha" xlink:type="simple">6BB5A52F-4751-5F0A-BD96-C7D969DBB451</object-id><label>Figure 5.</label><caption><p>Distribution map of Japanese species of <italic><tp:taxon-name><tp:taxon-name-part taxon-name-part-type="genus" reg="Ulomorpha">Ulomorpha</tp:taxon-name-part></tp:taxon-name></italic>. <bold>A</bold><italic><tp:taxon-name><tp:taxon-name-part taxon-name-part-type="genus" reg="Ulomorpha">U.</tp:taxon-name-part> <tp:taxon-name-part taxon-name-part-type="species" reg="amamiana">amamiana</tp:taxon-name-part></tp:taxon-name></italic> Kato &amp; Kolcsár, sp. nov. (orange), <italic><tp:taxon-name><tp:taxon-name-part taxon-name-part-type="genus" reg="Ulomorpha">U.</tp:taxon-name-part> <tp:taxon-name-part taxon-name-part-type="species" reg="nigricolor">nigricolor</tp:taxon-name-part></tp:taxon-name></italic> Alexander, 1924 (blue), <italic><tp:taxon-name><tp:taxon-name-part taxon-name-part-type="genus" reg="Ulomorpha">U.</tp:taxon-name-part> <tp:taxon-name-part taxon-name-part-type="species" reg="polytricha">polytricha</tp:taxon-name-part></tp:taxon-name></italic> Alexander, 1930 (green) <bold>B</bold><italic><tp:taxon-name><tp:taxon-name-part taxon-name-part-type="genus" reg="Ulomorpha">U.</tp:taxon-name-part> <tp:taxon-name-part taxon-name-part-type="species" reg="longipenis">longipenis</tp:taxon-name-part></tp:taxon-name></italic> Kato &amp; Kolcsár, sp. nov. (red).</p></caption><graphic xmlns:xlink="http://www.w3.org/1999/xlink" xlink:href="zookeys-999-147-g005.jpg" position="float" orientation="portrait" xlink:type="simple" id="oo_481464.jpg"><uri content-type="original_file" xlink:type="simple">https://binary.pensoft.net/fig/481464</uri></graphic></fig></tp:treatment-sec><ref-list><ref id="B23"><mixed-citation xmlns:xlink="http://www.w3.org/1999/xlink" xlink:type="simple"><person-group><name name-style="western"><surname>Osten Sacken</surname><given-names>CR</given-names></name></person-group> (<year>1869</year>) <article-title>Monographs of the <tp:taxon-name><tp:taxon-name-part taxon-name-part-type="order">Diptera</tp:taxon-name-part></tp:taxon-name> of North America. Part IV.</article-title><source>Smithsonian Miscellaneous Collections</source><volume>8</volume>(<issue>219</issue>): <fpage>1</fpage>–<lpage>345</lpage>.</mixed-citation></ref></ref-list></tp:taxon-treatment>
