# Supplementary material for: Synopsis of the genus Ulomorpha Osten Sacken, 1869 (Diptera, Limoniidae) in Japan
Source: Zookeys. 2020 Nov 30;999:147–63. doi: 10.3897/zookeys.999.52831 (PMC7723878; doi:10.3897/zookeys.999.52831)
Supplement: XML Treatment for Ulomorpha amamiana [file zookeys.999.52831-treatment2.xml]

<!DOCTYPE tp:taxon-treatment
  PUBLIC "-//TaxonX//DTD Taxonomic Treatment Publishing DTD v0 20100105//EN" "tax-treatment-NSO.dtd">
<tp:taxon-treatment xmlns:tp="http://www.plazi.org/taxpub"><tp:treatment-meta><kwd-group><label>Taxon classification</label><kwd><named-content xmlns:xlink="http://www.w3.org/1999/xlink" content-type="kingdom">Animalia</named-content></kwd><kwd><named-content xmlns:xlink="http://www.w3.org/1999/xlink" content-type="order">Diptera</named-content></kwd><kwd><named-content xmlns:xlink="http://www.w3.org/1999/xlink" content-type="family">Limoniidae</named-content></kwd></kwd-group><mixed-citation publication-type="journal"><person-group><name><surname>Kato</surname><given-names>Daichi</given-names></name><name><surname>Watanabe</surname><given-names>Kozo</given-names></name><name><surname>Kolcsár</surname><given-names>Levente-Péter</given-names></name></person-group><article-title>Synopsis of the genus <italic><tp:taxon-name><tp:taxon-name-part taxon-name-part-type="genus" reg="Ulomorpha">Ulomorpha</tp:taxon-name-part></tp:taxon-name></italic> Osten Sacken, 1869 (<tp:taxon-name><tp:taxon-name-part taxon-name-part-type="order">Diptera</tp:taxon-name-part></tp:taxon-name>, <tp:taxon-name><tp:taxon-name-part taxon-name-part-type="family">Limoniidae</tp:taxon-name-part></tp:taxon-name>) in Japan</article-title><source>Zookeys</source><day>30</day><month>11</month><year>2020</year><volume>999</volume><fpage>147</fpage><lpage>163</lpage><pub-id pub-id-type="doi">10.3897/zookeys.999.52831</pub-id></mixed-citation></tp:treatment-meta><tp:nomenclature><tp:taxon-name><object-id xmlns:xlink="http://www.w3.org/1999/xlink" content-type="arpha" xlink:type="simple">F069026E-89C5-581D-93AD-7784CB5FF2CB</object-id>
            <tp:taxon-name-part taxon-name-part-type="genus" reg="Ulomorpha">Ulomorpha</tp:taxon-name-part>
            <tp:taxon-name-part taxon-name-part-type="species" reg="amamiana">amamiana</tp:taxon-name-part>
            <object-id xmlns:xlink="http://www.w3.org/1999/xlink" content-type="zoobank" xlink:type="simple">http://zoobank.org/7CB700D7-FBCE-43C9-817D-D91229A29886</object-id>
          </tp:taxon-name><tp:taxon-authority>Kato &amp; Kolcsár</tp:taxon-authority><tp:taxon-status xmlns:xlink="http://www.w3.org/1999/xlink" xlink:type="simple">sp. nov.</tp:taxon-status><xref ref-type="fig" rid="F1">Figs 1</xref><xref ref-type="fig" rid="F5">, 5A</xref></tp:nomenclature><tp:treatment-sec sec-type="material" id="SECID0ESIAE"><title>Material examined.</title><p><bold><italic>Holotype</italic></bold> ♂, pinned. Original label: “JAPAN, Nansei Islands, Amami I., Yamato-son, Yuwangama; alt. 250 m; <named-content xmlns:xlink="http://www.w3.org/1999/xlink" content-type="dwc:verbatimCoordinates" xlink:type="simple"><named-content content-type="geo-json" specific-use="{&#34;type&#34;:&#34;Point&#34;,&#34;coordinates&#34;:[129.421833,28.351167]}" id="NCID0EAJAE" xlink:type="simple">28°21.07'N, 129°25.31'E</named-content></named-content>; 31 Mar. 2019; D. Kato leg.” “HOLOTYPE <italic><tp:taxon-name><tp:taxon-name-part taxon-name-part-type="genus" reg="Ulomorpha">Ulomorpha</tp:taxon-name-part> <tp:taxon-name-part taxon-name-part-type="species" reg="amamiana">amamiana</tp:taxon-name-part></tp:taxon-name></italic> Kato &amp; Kolcsár, sp. nov. [red label]” (<named-content xmlns:xlink="http://www.w3.org/1999/xlink" content-type="dwc:institutional_code" xlink:type="simple">BLKU</named-content>).</p><p><bold><italic>Paratypes</italic>.</bold> Japan: [Nansei Islands] Amami I.: • 2♂, 1♀; same data as holotype • 1♀; Setouchi-chô, Shinokawa, Yakugachi-gawa River; alt. 130 m; <named-content xmlns:xlink="http://www.w3.org/1999/xlink" content-type="dwc:verbatimCoordinates" xlink:type="simple"><named-content content-type="geo-json" specific-use="{&#34;type&#34;:&#34;Point&#34;,&#34;coordinates&#34;:[129.314667,28.220833]}" id="NCID0E6JAE" xlink:type="simple">28°13.25'N, 129°18.88'E</named-content></named-content>; 3 Apr. 2019; D. Kato leg. (<named-content xmlns:xlink="http://www.w3.org/1999/xlink" content-type="dwc:institutional_code" xlink:type="simple">BLKU</named-content>). Tokunoshima I.: • 2♂, 1♀; Amagi-chô, Tôbe, Mt Minada-yama; alt. 300 m; <named-content xmlns:xlink="http://www.w3.org/1999/xlink" content-type="dwc:verbatimCoordinates" xlink:type="simple"><named-content content-type="geo-json" specific-use="{&#34;type&#34;:&#34;Point&#34;,&#34;coordinates&#34;:[128.937000,27.795333]}" id="NCID0EMKAE" xlink:type="simple">27°47.72'N, 128°56.22'E</named-content></named-content>; 2 Apr. 2019; D. Kato leg. (<named-content xmlns:xlink="http://www.w3.org/1999/xlink" content-type="dwc:institutional_code" xlink:type="simple">BLKU</named-content>) • 2♂; Tokunoshima-chô, Mt Inokawa-dake to Mt Hage-dake; <named-content xmlns:xlink="http://www.w3.org/1999/xlink" content-type="dwc:verbatimCoordinates" xlink:type="simple"><named-content content-type="geo-json" specific-use="{&#34;type&#34;:&#34;Point&#34;,&#34;coordinates&#34;:[128.991667,27.764833]}" id="NCID0EZKAE" xlink:type="simple">27°45.89'N, 128°59.5'E</named-content></named-content>; 30 Sep. 2013; D. Kato leg. (<named-content xmlns:xlink="http://www.w3.org/1999/xlink" content-type="dwc:institutional_code" xlink:type="simple">BLKU</named-content>) • 2♂, 2♀; Tokunoshima-chȏ, Todoroki, near Mt Sasontsuji-dake; alt. 200 m; <named-content xmlns:xlink="http://www.w3.org/1999/xlink" content-type="dwc:verbatimCoordinates" xlink:type="simple"><named-content content-type="geo-json" specific-use="{&#34;type&#34;:&#34;Point&#34;,&#34;coordinates&#34;:[128.940833,27.839333]}" id="NCID0EGLAE" xlink:type="simple">27°50.36'N, 128°56.45'E</named-content></named-content>; 2 Apr. 2019; D. Kato leg. (<named-content xmlns:xlink="http://www.w3.org/1999/xlink" content-type="dwc:institutional_code" xlink:type="simple">BLKU</named-content>).</p></tp:treatment-sec><tp:treatment-sec sec-type="diagnosis" id="SECID0EQLAE"><title>Diagnosis.</title><p>Body blackish. Vertex and scutum sparsely pruinose. Flagellomeres oval to bacilliform on basal 4 segments; ventral sides with pubescences on basal 6–7 segments. Wing brownish tinged, unpatterned; stigma sometimes indistinctly darker. Halter yellow. Interbase with outer lobe shorter than medial lobe in dorsal view; medial lobe medial to base of outer lobe about 1.5 times as long as wide. Aedeagus with rod-shaped distal part, twice as long as wide and almost straight.</p></tp:treatment-sec><tp:treatment-sec sec-type="description" id="SECID0EVLAE"><title>Description.</title><p><bold>Male</bold>. Body length 5.6–8.0 mm, wing length 5.8–7.9 mm.</p><p><bold><italic>Head</italic>:</bold> subnitidous black, sparsely dusted with gray pruinosity; vertex with brighter gray pruinosity at anterior end. Rostrum and mouthparts brown to dark brown. Antenna brown to dark brown; scape and pedicel sometimes slightly darker; basal 4 flagellomeres oval to bacilliform; basal 6–7 segments covered with pubescences ventrally (Fig. <xref ref-type="fig" rid="F1">1B</xref>).</p><p><bold><italic>Thorax</italic>:</bold> subnitidous dark brown to black, sparsely dusted with brownish pruinosity; postpronotum yellowish or brownish. Wing (Fig. <xref ref-type="fig" rid="F1">1C</xref>) tinged with brown; basal region yellowish; stigma absent or indistinctly darker; veins dark brown, yellowish on basal part of wing; barely dark seam sometimes present on fork of Rs to crossvein r-m. Halter yellow. Legs mainly yellow to dusky yellow; fore coxa sometimes weakly dark on basal part; femora narrowly dark at tips; dark area on fore femur sometimes weak and occupying distal half; tibiae narrowly dark at tips; tarsi weakly dark from tip of tarsomere 1 to apical segment.</p><p><bold><italic>Abdomen</italic>:</bold> subnitidous dark brown to black, sparsely covered with brownish pruinosity.</p><p><bold><italic>Male terminalia</italic></bold> (Fig. <xref ref-type="fig" rid="F1">1D–H</xref>): caudal margin of tergite 9 roundly produced at middle, with small U-shaped notch at center. Outer gonostylus in dorsal view (Fig. <xref ref-type="fig" rid="F1">1E</xref>) with tip narrowed and curved anteriorly; concaved margin with indistinct teeth. Interbase with outer lobe shorter than medial lobe in dorsal view (Fig. <xref ref-type="fig" rid="F1">1F</xref>); outer lobe wide at base, inner basal end situated near middle of medial lobe (Fig. <xref ref-type="fig" rid="F1">1H</xref>); medial lobe strongly narrowed distally, distal part medial to base of outer lobe about 1.5 times as long as wide (Fig. <xref ref-type="fig" rid="F1">1H</xref>); aedeagus with rod-shaped distal part, twice as long as wide andalmost straight (Fig. <xref ref-type="fig" rid="F1">1F, G</xref>).</p><p><bold>Female</bold>. Body length 7.0–9.2 mm, wing length 5.8–8.0 mm.</p><p>Generally resembling male. Antenna with flagellum oval only on segment 1, only basal 2 flagellomeres less distinctly covered with pubescences.</p><p><bold><italic>Ovipositor</italic>:</bold> dark brown; yellow on cercus hypogynial valve, and distal 1/3 of tergite 10; cercus 2.0–2.5 times as long as tergite 10.</p></tp:treatment-sec><tp:treatment-sec sec-type="etymology" id="SECID0EFOAE"><title>Etymology.</title><p>The name of this species is derived from that of the type locality, Amami Island. The name is deemed to be a latinized adjective in nominative singular.</p></tp:treatment-sec><tp:treatment-sec sec-type="distribution" id="SECID0EKOAE"><title>Distribution.</title><p>Japan (Nansei Islands: Amami Islands (Amami and Tokunoshima Island)) (Fig. <xref ref-type="fig" rid="F5">5A</xref>).</p><fig id="F5" position="float" orientation="portrait"><object-id xmlns:xlink="http://www.w3.org/1999/xlink" content-type="doi" xlink:type="simple">10.3897/zookeys.999.52831.figure5</object-id><object-id xmlns:xlink="http://www.w3.org/1999/xlink" content-type="arpha" xlink:type="simple">6BB5A52F-4751-5F0A-BD96-C7D969DBB451</object-id><label>Figure 5.</label><caption><p>Distribution map of Japanese species of <italic><tp:taxon-name><tp:taxon-name-part taxon-name-part-type="genus" reg="Ulomorpha">Ulomorpha</tp:taxon-name-part></tp:taxon-name></italic>. <bold>A</bold><italic><tp:taxon-name><tp:taxon-name-part taxon-name-part-type="genus" reg="Ulomorpha">U.</tp:taxon-name-part> <tp:taxon-name-part taxon-name-part-type="species" reg="amamiana">amamiana</tp:taxon-name-part></tp:taxon-name></italic> Kato &amp; Kolcsár, sp. nov. (orange), <italic><tp:taxon-name><tp:taxon-name-part taxon-name-part-type="genus" reg="Ulomorpha">U.</tp:taxon-name-part> <tp:taxon-name-part taxon-name-part-type="species" reg="nigricolor">nigricolor</tp:taxon-name-part></tp:taxon-name></italic> Alexander, 1924 (blue), <italic><tp:taxon-name><tp:taxon-name-part taxon-name-part-type="genus" reg="Ulomorpha">U.</tp:taxon-name-part> <tp:taxon-name-part taxon-name-part-type="species" reg="polytricha">polytricha</tp:taxon-name-part></tp:taxon-name></italic> Alexander, 1930 (green) <bold>B</bold><italic><tp:taxon-name><tp:taxon-name-part taxon-name-part-type="genus" reg="Ulomorpha">U.</tp:taxon-name-part> <tp:taxon-name-part taxon-name-part-type="species" reg="longipenis">longipenis</tp:taxon-name-part></tp:taxon-name></italic> Kato &amp; Kolcsár, sp. nov. (red).</p></caption><graphic xmlns:xlink="http://www.w3.org/1999/xlink" xlink:href="zookeys-999-147-g005.jpg" position="float" orientation="portrait" xlink:type="simple" id="oo_481464.jpg"><uri content-type="original_file" xlink:type="simple">https://binary.pensoft.net/fig/481464</uri></graphic></fig></tp:treatment-sec><tp:treatment-sec sec-type="Biogeographic notes" id="SECID0EYQAE"><title>Biogeographic notes.</title><p>The crane fly fauna of the Nansei Islands or Ryukyu Arc is poorly known, and the new species and new distribution records are recently reported (<xref ref-type="bibr" rid="B12">Kato 2020</xref>; <xref ref-type="bibr" rid="B13">Kolcsár et al. 2020</xref>, in press). The Amami Islands are in the northeastern part of the Oriental faunal realm. The hypothetical boundary between the Palearctic and Oriental (Indomalaya) realms, the Watase line or Tokara gap, is delimited between Yakushima/Tanegashima and Amami islands (<xref ref-type="bibr" rid="B14">Komaki and Igawa 2017</xref>). The Ryukyu Islands arc once formed a continental margin arc which connected to the eastern margin of the Asian continent and served as an important land bridge (<xref ref-type="bibr" rid="B21">Osozawa et al. 2012</xref>). The presence of <italic><tp:taxon-name><tp:taxon-name-part taxon-name-part-type="genus" reg="Ulomorpha">Ulomorpha</tp:taxon-name-part></tp:taxon-name></italic> in the Amami Islands is not surprising, as the group occurs in Yakushima Island. However, <italic><tp:taxon-name><tp:taxon-name-part taxon-name-part-type="genus" reg="Ulomorpha">U.</tp:taxon-name-part> <tp:taxon-name-part taxon-name-part-type="species" reg="amamiana">amamiana</tp:taxon-name-part></tp:taxon-name></italic> Kato &amp; Kolcsár, sp. nov. is the first representative of the genus in the Oriental faunal realm. Future phylogenetic analyses may help understanding of the biogeography of the group in the area.</p></tp:treatment-sec><tp:treatment-sec sec-type="remarks" id="SECID0EASAE"><title>Remarks.</title><p>This species is similar to <italic><tp:taxon-name><tp:taxon-name-part taxon-name-part-type="genus" reg="Ulomorpha">U.</tp:taxon-name-part> <tp:taxon-name-part taxon-name-part-type="species" reg="polytricha">polytricha</tp:taxon-name-part></tp:taxon-name></italic> Alexander, 1930. See the key to the Japanese species above for differentiation and diagnostic characters.</p></tp:treatment-sec><tp:treatment-sec><!--Section generated to contain objects referenced in tp:taxon-treatment.--><fig id="F1" position="float" orientation="portrait"><object-id xmlns:xlink="http://www.w3.org/1999/xlink" content-type="doi" xlink:type="simple">10.3897/zookeys.999.52831.figure1</object-id><object-id xmlns:xlink="http://www.w3.org/1999/xlink" content-type="arpha" xlink:type="simple">85FF0AED-FD53-553C-8AD0-D4469626E962</object-id><label>Figure 1.</label><caption><p><italic><tp:taxon-name><tp:taxon-name-part taxon-name-part-type="genus" reg="Ulomorpha">Ulomorpha</tp:taxon-name-part> <tp:taxon-name-part taxon-name-part-type="species" reg="amamiana">amamiana</tp:taxon-name-part></tp:taxon-name></italic> Kato &amp; Kolcsár, sp. nov. <bold>A</bold> habitus, male <bold>B</bold> basal part of antenna, lateral view <bold>C</bold> wing <bold>D</bold> male terminalia, dorsal view <bold>E</bold> tip of outer gonostylus, dorsal view <bold>F</bold> aedeagal complex, dorsal view <bold>G</bold> aedeagal complex, lateral view <bold>H</bold> interbase, posterodorsal view. Abbreviations: ad – aedeagus; fl – flagellomere; ib – interbase; ig – inner gonostylus; gc – gonocoxite; mib – medial lobe of interbase; og – outer gonostylus; oib – outer lobe of interbase; pb – pubescence; pd – pedicel; t9 – tergite 9; vt – verticil. Scale bars: 3 mm (<bold>A, C</bold>); 0.1 mm (<bold>B, D, E–H</bold>).</p></caption><graphic xmlns:xlink="http://www.w3.org/1999/xlink" xlink:href="zookeys-999-147-g001.jpg" position="float" orientation="portrait" xlink:type="simple" id="oo_481460.jpg"><uri content-type="original_file" xlink:type="simple">https://binary.pensoft.net/fig/481460</uri></graphic></fig></tp:treatment-sec><ref-list><ref id="B12"><mixed-citation xmlns:xlink="http://www.w3.org/1999/xlink" xlink:type="simple"><person-group><name name-style="western"><surname>Kato</surname><given-names>D</given-names></name></person-group> (<year>2020</year>) <article-title>New records of Japanese <tp:taxon-name><tp:taxon-name-part taxon-name-part-type="subfamily">Limoniinae</tp:taxon-name-part></tp:taxon-name> (<tp:taxon-name><tp:taxon-name-part taxon-name-part-type="order">Diptera</tp:taxon-name-part></tp:taxon-name>: <tp:taxon-name><tp:taxon-name-part taxon-name-part-type="family">Limoniidae</tp:taxon-name-part></tp:taxon-name>).</article-title><source>Makunagi/Acta Dipterologica</source><volume>31</volume>: <fpage>15</fpage>–<lpage>52</lpage>.</mixed-citation></ref><ref id="B13"><mixed-citation xmlns:xlink="http://www.w3.org/1999/xlink" xlink:type="simple"><person-group><name name-style="western"><surname>Kolcsár</surname><given-names>L-P</given-names></name><name name-style="western"><surname>Kato</surname><given-names>D</given-names></name><name name-style="western"><surname>Gamboa</surname><given-names>M</given-names></name><name name-style="western"><surname>Watanabe</surname><given-names>K</given-names></name></person-group> (<year>2020</year>) [in press] Revision of Japanese species of <italic><tp:taxon-name><tp:taxon-name-part taxon-name-part-type="genus">Nipponomyia</tp:taxon-name-part></tp:taxon-name></italic> Alexander, 1924 (<tp:taxon-name><tp:taxon-name-part taxon-name-part-type="order">Diptera</tp:taxon-name-part></tp:taxon-name>, <tp:taxon-name><tp:taxon-name-part taxon-name-part-type="family">Pediciidae</tp:taxon-name-part></tp:taxon-name>). ZooKeys.</mixed-citation></ref><ref id="B14"><mixed-citation xmlns:xlink="http://www.w3.org/1999/xlink" xlink:type="simple"><person-group><name name-style="western"><surname>Komaki</surname><given-names>S</given-names></name><name name-style="western"><surname>Igawa</surname><given-names>T</given-names></name></person-group> (<year>2017</year>) The widespread misconception about the Japanese major biogeographic boundary, the Watase line (Tokara gap), revealed by bibliographic and beta diversity analyses. bioRχiv: e186775. <ext-link xlink:type="simple" ext-link-type="doi" xlink:href="10.1101/186775">https://doi.org/10.1101/186775</ext-link></mixed-citation></ref><ref id="B21"><mixed-citation xmlns:xlink="http://www.w3.org/1999/xlink" xlink:type="simple"><person-group><name name-style="western"><surname>Osozawa</surname><given-names>S</given-names></name><name name-style="western"><surname>Shinjo</surname><given-names>R</given-names></name><name name-style="western"><surname>Armid</surname><given-names>A</given-names></name><name name-style="western"><surname>Watanabe</surname><given-names>Y</given-names></name><name name-style="western"><surname>Horiguchi</surname><given-names>T</given-names></name><name name-style="western"><surname>Wakabayashi</surname><given-names>J</given-names></name></person-group> (<year>2012</year>) <article-title>Palaeogeographic reconstruction of the 1.55 Ma synchronous isolation of the Ryukyu Islands, Japan, and Taiwan and inflow of the Kuroshio warm current.</article-title><source>International Geology Review</source><volume>54</volume>: <fpage>1369</fpage>–<lpage>1388</lpage>. <ext-link xlink:type="simple" ext-link-type="doi" xlink:href="10.1080/00206814.2011.639954">https://doi.org/10.1080/00206814.2011.639954</ext-link></mixed-citation></ref></ref-list></tp:taxon-treatment>
