# Supplementary material for: Synopsis of the genus Ulomorpha Osten Sacken, 1869 (Diptera, Limoniidae) in Japan
Source: Zookeys. 2020 Nov 30;999:147–63. doi: 10.3897/zookeys.999.52831 (PMC7723878; doi:10.3897/zookeys.999.52831)
Supplement: XML Treatment for Ulomorpha longipenis [file zookeys.999.52831-treatment3.xml]

<!DOCTYPE tp:taxon-treatment
  PUBLIC "-//TaxonX//DTD Taxonomic Treatment Publishing DTD v0 20100105//EN" "tax-treatment-NSO.dtd">
<tp:taxon-treatment xmlns:tp="http://www.plazi.org/taxpub"><tp:treatment-meta><kwd-group><label>Taxon classification</label><kwd><named-content xmlns:xlink="http://www.w3.org/1999/xlink" content-type="kingdom">Animalia</named-content></kwd><kwd><named-content xmlns:xlink="http://www.w3.org/1999/xlink" content-type="order">Diptera</named-content></kwd><kwd><named-content xmlns:xlink="http://www.w3.org/1999/xlink" content-type="family">Limoniidae</named-content></kwd></kwd-group><mixed-citation publication-type="journal"><person-group><name><surname>Kato</surname><given-names>Daichi</given-names></name><name><surname>Watanabe</surname><given-names>Kozo</given-names></name><name><surname>Kolcsár</surname><given-names>Levente-Péter</given-names></name></person-group><article-title>Synopsis of the genus <italic><tp:taxon-name><tp:taxon-name-part taxon-name-part-type="genus" reg="Ulomorpha">Ulomorpha</tp:taxon-name-part></tp:taxon-name></italic> Osten Sacken, 1869 (<tp:taxon-name><tp:taxon-name-part taxon-name-part-type="order">Diptera</tp:taxon-name-part></tp:taxon-name>, <tp:taxon-name><tp:taxon-name-part taxon-name-part-type="family">Limoniidae</tp:taxon-name-part></tp:taxon-name>) in Japan</article-title><source>Zookeys</source><day>30</day><month>11</month><year>2020</year><volume>999</volume><fpage>147</fpage><lpage>163</lpage><pub-id pub-id-type="doi">10.3897/zookeys.999.52831</pub-id></mixed-citation></tp:treatment-meta><tp:nomenclature><tp:taxon-name><object-id xmlns:xlink="http://www.w3.org/1999/xlink" content-type="arpha" xlink:type="simple">879907CF-BA19-5DBC-9AAD-E049FB0FB18E</object-id>
            <tp:taxon-name-part taxon-name-part-type="genus" reg="Ulomorpha">Ulomorpha</tp:taxon-name-part>
            <tp:taxon-name-part taxon-name-part-type="species" reg="longipenis">longipenis</tp:taxon-name-part>
            <object-id xmlns:xlink="http://www.w3.org/1999/xlink" content-type="zoobank" xlink:type="simple">http://zoobank.org/E2EA56ED-B89A-43B8-B668-03E0E4E9FDAC</object-id>
          </tp:taxon-name><tp:taxon-authority>Kato &amp; Kolcsár</tp:taxon-authority><tp:taxon-status xmlns:xlink="http://www.w3.org/1999/xlink" xlink:type="simple">sp. nov.</tp:taxon-status><xref ref-type="fig" rid="F2">Figs 2</xref><xref ref-type="fig" rid="F5">, 5B</xref></tp:nomenclature><tp:treatment-sec sec-type="material" id="SECID0ECUAE"><title>Material examined.</title><p><bold><italic>Holotype</italic></bold> ♂, pinned. Original label: “JAPAN, Hokkaido, Sapporo-shi, Minami-ku, Moiwashita, Mt Moiwa-yama; alt. 200 m; <named-content xmlns:xlink="http://www.w3.org/1999/xlink" content-type="dwc:verbatimCoordinates" xlink:type="simple"><named-content content-type="geo-json" specific-use="{&#34;type&#34;:&#34;Point&#34;,&#34;coordinates&#34;:[141.333500,43.014000]}" id="NCID0EQUAE" xlink:type="simple">43°0.84'N, 141°20.01'E</named-content></named-content>; 23 Jun. 2014; D. Kato leg.” “HOLOTYPE <italic><tp:taxon-name><tp:taxon-name-part taxon-name-part-type="genus" reg="Ulomorpha">Ulomorpha</tp:taxon-name-part> <tp:taxon-name-part taxon-name-part-type="species" reg="longipenis">longipenis</tp:taxon-name-part></tp:taxon-name></italic> Kato &amp; Kolcsár, sp. nov. [red label]” (<named-content xmlns:xlink="http://www.w3.org/1999/xlink" content-type="dwc:institutional_code" xlink:type="simple">BLKU</named-content>).</p><p><bold><italic>Paratypes</italic>.</bold> Japan, [Hokkaido] • 3♂; same data as holotype • 1♀; Hidaka-chô, Chisaka, tributary of Saru-gawa River; alt. 739 m; <named-content xmlns:xlink="http://www.w3.org/1999/xlink" content-type="dwc:verbatimCoordinates" xlink:type="simple"><named-content content-type="geo-json" specific-use="{&#34;type&#34;:&#34;Point&#34;,&#34;coordinates&#34;:[142.679833,42.973167]}" id="NCID0EPVAE" xlink:type="simple">42°58.39'N, 142°40.79'E</named-content></named-content>; 28 Jul. 2019; L.-P. Kolcsár leg. (<abbrev xmlns:xlink="http://www.w3.org/1999/xlink" content-type="institution" xlink:title="Private Collection of L.-P. Kolcsár" id="ABBRID0EUVAE" xlink:type="simple">CKLP</abbrev>). [Honshu] • 1♀; Aomori, Nishimeya-mura, Kawaratai, Ôkawa Path; alt. 300 m; <named-content xmlns:xlink="http://www.w3.org/1999/xlink" content-type="dwc:verbatimCoordinates" xlink:type="simple"><named-content content-type="geo-json" specific-use="{&#34;type&#34;:&#34;Point&#34;,&#34;coordinates&#34;:[140.204000,40.500667]}" id="NCID0E3VAE" xlink:type="simple">40°30.04'N, 140°12.24'E</named-content></named-content>; 30 Jun. 2013; D. Kato leg. (<named-content xmlns:xlink="http://www.w3.org/1999/xlink" content-type="dwc:institutional_code" xlink:type="simple">BLKU</named-content>) • 3♂; Aomori, Towada-shi, Okuse, Tsutanuma Path; alt. 460 m; <named-content xmlns:xlink="http://www.w3.org/1999/xlink" content-type="dwc:verbatimCoordinates" xlink:type="simple"><named-content content-type="geo-json" specific-use="{&#34;type&#34;:&#34;Point&#34;,&#34;coordinates&#34;:[140.957000,40.590833]}" id="NCID0EJWAE" xlink:type="simple">40°35.45'N, 140°57.42'E</named-content></named-content>; 1 Jun. 2014; D. Kato leg. (<named-content xmlns:xlink="http://www.w3.org/1999/xlink" content-type="dwc:institutional_code" xlink:type="simple">BLKU</named-content>) • 1♂; same data as previous except 21 Jun. 2014 • 1♂; Niigata, Tôkamachi-shi, Matsunoyama-Amamizukoshi, Mt Amamizu-yama; alt. 920 m; <named-content xmlns:xlink="http://www.w3.org/1999/xlink" content-type="dwc:verbatimCoordinates" xlink:type="simple"><named-content content-type="geo-json" specific-use="{&#34;type&#34;:&#34;Point&#34;,&#34;coordinates&#34;:[138.562833,37.024333]}" id="NCID0EWWAE" xlink:type="simple">37°1.46'N, 138°33.77'E</named-content></named-content>; 2 Aug. 2019; D. Kato leg. (<named-content xmlns:xlink="http://www.w3.org/1999/xlink" content-type="dwc:institutional_code" xlink:type="simple">BLKU</named-content>) • 2♂; Aichi, Seto-shi, Iwaya-chô, near Iwayadô Park; alt. 300 m; <named-content xmlns:xlink="http://www.w3.org/1999/xlink" content-type="dwc:verbatimCoordinates" xlink:type="simple"><named-content content-type="geo-json" specific-use="{&#34;type&#34;:&#34;Point&#34;,&#34;coordinates&#34;:[137.150833,35.239500]}" id="NCID0EDXAE" xlink:type="simple">35°14.37'N, 137°9.05'E</named-content></named-content>; 4 May 2016; D. Kato leg. (<named-content xmlns:xlink="http://www.w3.org/1999/xlink" content-type="dwc:institutional_code" xlink:type="simple">BLKU</named-content>) • 1♀; Kyoto, Kibune; <named-content xmlns:xlink="http://www.w3.org/1999/xlink" content-type="dwc:verbatimCoordinates" xlink:type="simple"><named-content content-type="geo-json" specific-use="{&#34;type&#34;:&#34;Point&#34;,&#34;coordinates&#34;:[135.757500,35.121500]}" id="NCID0EQXAE" xlink:type="simple">35°7.29'N, 135°45.45'E</named-content></named-content> (rough coordinate, altitude unknown); ?.IV.1935; M. Tokunaga leg. (<named-content xmlns:xlink="http://www.w3.org/1999/xlink" content-type="dwc:institutional_code" xlink:type="simple">USNM</named-content>). [Shikoku] • 1♂, 1♀; Ehime, Kumakôgen-chô, Chichinokawa; alt. 580 m; <named-content xmlns:xlink="http://www.w3.org/1999/xlink" content-type="dwc:verbatimCoordinates" xlink:type="simple"><named-content content-type="geo-json" specific-use="{&#34;type&#34;:&#34;Point&#34;,&#34;coordinates&#34;:[132.855833,33.604833]}" id="NCID0E4XAE" xlink:type="simple">33°36.29'N, 132°51.35'E</named-content></named-content>; 19 May 2019; L.-P. Kolcsár leg. (<abbrev xmlns:xlink="http://www.w3.org/1999/xlink" content-type="institution" xlink:title="Private Collection of L.-P. Kolcsár" id="ABBRID0ECYAE" xlink:type="simple">CKLP</abbrev>) • 1♂; Ehime, Kumakôgen-chô, Hinoura; alt. 722 m; <named-content xmlns:xlink="http://www.w3.org/1999/xlink" content-type="dwc:verbatimCoordinates" xlink:type="simple"><named-content content-type="geo-json" specific-use="{&#34;type&#34;:&#34;Point&#34;,&#34;coordinates&#34;:[132.961833,33.585500]}" id="NCID0EKYAE" xlink:type="simple">33°35.13'N, 132°57.71'E</named-content></named-content>; 19 May 2019; L.-P. Kolcsár leg. (<abbrev xmlns:xlink="http://www.w3.org/1999/xlink" content-type="institution" xlink:title="Private Collection of L.-P. Kolcsár" id="ABBRID0EPYAE" xlink:type="simple">CKLP</abbrev>) • 2♂; Ehime, Kumakôgen-chô, Nishidani, near Prefectural road 328; alt. 1430 m; <named-content xmlns:xlink="http://www.w3.org/1999/xlink" content-type="dwc:verbatimCoordinates" xlink:type="simple"><named-content content-type="geo-json" specific-use="{&#34;type&#34;:&#34;Point&#34;,&#34;coordinates&#34;:[132.936667,33.566667]}" id="NCID0EXYAE" xlink:type="simple">33°34'N, 132°56.2'E</named-content></named-content>; 17 Jun. 2019; D. Kato leg. (<named-content xmlns:xlink="http://www.w3.org/1999/xlink" content-type="dwc:institutional_code" xlink:type="simple">BLKU</named-content>) • 1♂; same data as previous except alt. 1387 m; <named-content xmlns:xlink="http://www.w3.org/1999/xlink" content-type="dwc:verbatimCoordinates" xlink:type="simple"><named-content content-type="geo-json" specific-use="{&#34;type&#34;:&#34;Point&#34;,&#34;coordinates&#34;:[132.935000,33.564833]}" id="NCID0EEZAE" xlink:type="simple">33°33.89'N, 132°56.1'E</named-content></named-content>; L.-P. Kolcsár leg. (<abbrev xmlns:xlink="http://www.w3.org/1999/xlink" content-type="institution" xlink:title="Private Collection of L.-P. Kolcsár" id="ABBRID0EJZAE" xlink:type="simple">CKLP</abbrev>) • 1♀; same data as previous except alt. 890 m; <named-content xmlns:xlink="http://www.w3.org/1999/xlink" content-type="dwc:verbatimCoordinates" xlink:type="simple"><named-content content-type="geo-json" specific-use="{&#34;type&#34;:&#34;Point&#34;,&#34;coordinates&#34;:[132.948000,33.548667]}" id="NCID0ERZAE" xlink:type="simple">33°32.92'N, 132°56.88'E</named-content></named-content>; L.-P. Kolcsár leg. (<abbrev xmlns:xlink="http://www.w3.org/1999/xlink" content-type="institution" xlink:title="Private Collection of L.-P. Kolcsár" id="ABBRID0EWZAE" xlink:type="simple">CKLP</abbrev>) • 2♂; Ehime, Kumakôgen-chô, Wakayama; alt. 930 m; <named-content xmlns:xlink="http://www.w3.org/1999/xlink" content-type="dwc:verbatimCoordinates" xlink:type="simple"><named-content content-type="geo-json" specific-use="{&#34;type&#34;:&#34;Point&#34;,&#34;coordinates&#34;:[132.108333,33.715833]}" id="NCID0E5ZAE" xlink:type="simple">33°42.95'N, 132°6.5'E</named-content></named-content>; 18 May 2019; L.-P. Kolcsár leg. (<abbrev xmlns:xlink="http://www.w3.org/1999/xlink" content-type="institution" xlink:title="Private Collection of L.-P. Kolcsár" id="ABBRID0ED1AE" xlink:type="simple">CKLP</abbrev>) • 1♂; Ehime, Matsuyama-shi, Jikibamachi; alt. 180 m; <named-content xmlns:xlink="http://www.w3.org/1999/xlink" content-type="dwc:verbatimCoordinates" xlink:type="simple"><named-content content-type="geo-json" specific-use="{&#34;type&#34;:&#34;Point&#34;,&#34;coordinates&#34;:[132.825833,33.861500]}" id="NCID0EL1AE" xlink:type="simple">33°51.69'N, 132°49.55'E</named-content></named-content>; 16 May 2019; L.-P. Kolcsár leg. (<abbrev xmlns:xlink="http://www.w3.org/1999/xlink" content-type="institution" xlink:title="Private Collection of L.-P. Kolcsár" id="ABBRID0EQ1AE" xlink:type="simple">CKLP</abbrev>) • 1♀; Ehime, Matsuyama-shi, Shukunomachi; alt. 240 m; <named-content xmlns:xlink="http://www.w3.org/1999/xlink" content-type="dwc:verbatimCoordinates" xlink:type="simple"><named-content content-type="geo-json" specific-use="{&#34;type&#34;:&#34;Point&#34;,&#34;coordinates&#34;:[132.834833,33.868000]}" id="NCID0EY1AE" xlink:type="simple">33°52.08'N, 132°50.09'E</named-content></named-content>; 3 May 2019; L.-P. Kolcsár leg. (<abbrev xmlns:xlink="http://www.w3.org/1999/xlink" content-type="institution" xlink:title="Private Collection of L.-P. Kolcsár" id="ABBRID0E41AE" xlink:type="simple">CKLP</abbrev>) • 1♀; Ehime, Matsuyama-shi, Yuyamayanagi; alt. 250 m; <named-content xmlns:xlink="http://www.w3.org/1999/xlink" content-type="dwc:verbatimCoordinates" xlink:type="simple"><named-content content-type="geo-json" specific-use="{&#34;type&#34;:&#34;Point&#34;,&#34;coordinates&#34;:[132.842000,33.890167]}" id="NCID0EF2AE" xlink:type="simple">33°53.41'N, 132°50.52'E</named-content></named-content>; 3 May 2019; L.-P. Kolcsár leg. (<abbrev xmlns:xlink="http://www.w3.org/1999/xlink" content-type="institution" xlink:title="Private Collection of L.-P. Kolcsár" id="ABBRID0EK2AE" xlink:type="simple">CKLP</abbrev>) • 1♂, 1♀; Ehime, Saijô-shi, Nishinokawa-Tei, Mt Ishizuchi-san; alt. 1530 m; <named-content xmlns:xlink="http://www.w3.org/1999/xlink" content-type="dwc:verbatimCoordinates" xlink:type="simple"><named-content content-type="geo-json" specific-use="{&#34;type&#34;:&#34;Point&#34;,&#34;coordinates&#34;:[133.153167,33.754833]}" id="NCID0ES2AE" xlink:type="simple">33°45.29'N, 133°9.19'E</named-content></named-content>; 16 Jun. 2019; D. Kato leg. (<named-content xmlns:xlink="http://www.w3.org/1999/xlink" content-type="dwc:institutional_code" xlink:type="simple">BLKU</named-content>) • 1♂, 2♀; same data as previous except alt. 1480 m; <named-content xmlns:xlink="http://www.w3.org/1999/xlink" content-type="dwc:verbatimCoordinates" xlink:type="simple"><named-content content-type="geo-json" specific-use="{&#34;type&#34;:&#34;Point&#34;,&#34;coordinates&#34;:[133.153833,33.755000]}" id="NCID0E62AE" xlink:type="simple">33°45.3'N, 133°9.23'E</named-content></named-content>; 16 May 2019; L.-P. Kolcsár leg. (<abbrev xmlns:xlink="http://www.w3.org/1999/xlink" content-type="institution" xlink:title="Private Collection of L.-P. Kolcsár" id="ABBRID0EE3AE" xlink:type="simple">CKLP</abbrev>). [Kyushu] • 2♂, 2♀; Fukuoka, Fukuoka-shi, Jônan-ku, Katae, Mt Abura-yama; alt. 230 m; <named-content xmlns:xlink="http://www.w3.org/1999/xlink" content-type="dwc:verbatimCoordinates" xlink:type="simple"><named-content content-type="geo-json" specific-use="{&#34;type&#34;:&#34;Point&#34;,&#34;coordinates&#34;:[130.366000,33.530500]}" id="NCID0EM3AE" xlink:type="simple">33°31.83'N, 130°21.96'E</named-content></named-content>; 19 Apr. 2014; D. Kato leg. (<named-content xmlns:xlink="http://www.w3.org/1999/xlink" content-type="dwc:institutional_code" xlink:type="simple">BLKU</named-content>) • 1♂, 2♀; Fukuoka, Fukuoka-shi, Sawara-ku, Itaya, Mt Sefuri-san; alt. 970 m; <named-content xmlns:xlink="http://www.w3.org/1999/xlink" content-type="dwc:verbatimCoordinates" xlink:type="simple"><named-content content-type="geo-json" specific-use="{&#34;type&#34;:&#34;Point&#34;,&#34;coordinates&#34;:[130.366667,33.438167]}" id="NCID0EZ3AE" xlink:type="simple">33°26.29'N, 130°22'E</named-content></named-content>; 4 Jun. 2015; D. Kato leg. (<named-content xmlns:xlink="http://www.w3.org/1999/xlink" content-type="dwc:institutional_code" xlink:type="simple">BLKU</named-content>) • 2♀; same data as previous except 10 Jun. 2015 • 2♀; same data as previous except 17 Jun. 2015 • 1♂; Fukuoka, Miyako-machi, Saigawa-Hobashira, Notȏge Pass; alt. 740 m; <named-content xmlns:xlink="http://www.w3.org/1999/xlink" content-type="dwc:verbatimCoordinates" xlink:type="simple"><named-content content-type="geo-json" specific-use="{&#34;type&#34;:&#34;Point&#34;,&#34;coordinates&#34;:[130.961500,33.495667]}" id="NCID0EG4AE" xlink:type="simple">33°29.74'N, 130°57.69'E</named-content></named-content>; 12 May 2019; D. Kato leg. (<named-content xmlns:xlink="http://www.w3.org/1999/xlink" content-type="dwc:institutional_code" xlink:type="simple">BLKU</named-content>) • 2♀; Fukuoka, Miyawaka-shi, Inunaki, Mt Inunaki-san; alt. 300 m; <named-content xmlns:xlink="http://www.w3.org/1999/xlink" content-type="dwc:verbatimCoordinates" xlink:type="simple"><named-content content-type="geo-json" specific-use="{&#34;type&#34;:&#34;Point&#34;,&#34;coordinates&#34;:[130.553167,33.681167]}" id="NCID0ET4AE" xlink:type="simple">33°40.87'N, 130°33.19'E</named-content></named-content>; 5 May 2015; D. Kato leg. (<named-content xmlns:xlink="http://www.w3.org/1999/xlink" content-type="dwc:institutional_code" xlink:type="simple">BLKU</named-content>) • 1♀; Saga, Kanzaki-shi, Sefuri-machi-Fukumaki; alt. 980 m; <named-content xmlns:xlink="http://www.w3.org/1999/xlink" content-type="dwc:verbatimCoordinates" xlink:type="simple"><named-content content-type="geo-json" specific-use="{&#34;type&#34;:&#34;Point&#34;,&#34;coordinates&#34;:[130.368667,33.434000]}" id="NCID0EA5AE" xlink:type="simple">33°26.04'N, 130°22.12'E</named-content></named-content>; 23 May 2019; L.-P. Kolcsár leg. (<abbrev xmlns:xlink="http://www.w3.org/1999/xlink" content-type="institution" xlink:title="Private Collection of L.-P. Kolcsár" id="ABBRID0EF5AE" xlink:type="simple">CKLP</abbrev>) • 1♂; Saga, Saga-shi, Fuji-machi-Sekiya, Kase-gawa River near Hokuzan Dam; alt. 320 m; <named-content xmlns:xlink="http://www.w3.org/1999/xlink" content-type="dwc:verbatimCoordinates" xlink:type="simple"><named-content content-type="geo-json" specific-use="{&#34;type&#34;:&#34;Point&#34;,&#34;coordinates&#34;:[130.232167,33.433167]}" id="NCID0EN5AE" xlink:type="simple">33°25.99'N, 130°13.93'E</named-content></named-content>; 23 May 2015; D. Kato leg. (<named-content xmlns:xlink="http://www.w3.org/1999/xlink" content-type="dwc:institutional_code" xlink:type="simple">BLKU</named-content>) • 2♂; Miyazaki, Takachiho-chô, Gokasho, Mt Sobo-san, near Kitadani trailhead; alt. 1150 m; <named-content xmlns:xlink="http://www.w3.org/1999/xlink" content-type="dwc:verbatimCoordinates" xlink:type="simple"><named-content content-type="geo-json" specific-use="{&#34;type&#34;:&#34;Point&#34;,&#34;coordinates&#34;:[131.327333,32.822667]}" id="NCID0E15AE" xlink:type="simple">32°49.36'N, 131°19.64'E</named-content></named-content>; 22 May 2019; D. Kato leg. (<named-content xmlns:xlink="http://www.w3.org/1999/xlink" content-type="dwc:institutional_code" xlink:type="simple">BLKU</named-content>).</p></tp:treatment-sec><tp:treatment-sec sec-type="diagnosis" id="SECID0EE6AE"><title>Diagnosis.</title><p>Body blackish. Vertex sparsely pruinose, sometimes partly polished. Flagellomeres with basal 2–3 segments oval ventral sides with pubescences. Scutum sparsely pruinose or polished. Wing brownish tinged, with oval, dark-brown stigma and weakly dark seam on anterior part of cord. Halter yellowish. Interbase with outer lobe shorter than medial lobe in dorsal view; medial lobe medial to base of outer lobe about 2.3 times as long as wide. Aedeagus with rod-shaped distal part, 3.3–4.4 times as long as wide and almost straight.</p></tp:treatment-sec><tp:treatment-sec sec-type="description" id="SECID0EJ6AE"><title>Description.</title><p><bold>Male</bold>. Body length 7.2–11.0 mm, wing length 7.1–11.9 mm.</p><p><bold><italic>Head</italic>:</bold> subnitidous black, sparsely dusted with gray pruinosity; vertex with brighter gray pruinosity at anterior end; anterior part of vertex sometimes largely shiny except anterior end or with shiny and small, longitudinally long bacilliform area at middle posterior to anterior brighter area. Rostrum and mouthparts dark brown. Antenna with scape and pedicel dark brown; flagellum dusky yellow to brown; basal 2–3 flagellomeres oval, covered with pubescences ventrally.</p><p><bold><italic>Thorax</italic>:</bold> subnitidous black, sparsely dusted with brownish pruinosity, sometimes polished and pruinosity absent on prescutum and most of scutal lobe; postpronotum yellowish or brownish. Wing (Fig. <xref ref-type="fig" rid="F2">2B</xref>) tinged with brown; basal and costal regions proximal to cord yellowish; stigma oval, dark brown, with faint outline; veins dark brown, yellowish on Sc and basal part of wing; weakly dark seam on fork of Rs to crossvein r-m. Halter yellow to dusky yellow. Legs mainly yellow to dusky yellow; fore coxa dark on basal half, sometimes entirely so, mid and hind coxae sometimes narrowly dark at bases; femora narrowly dark at tips; dark area on fore femur often extending to near middle; tibiae narrowly dark at tips; tarsi weakly dark from tip of tarsomere 1 to apical segment.</p><p><bold><italic>Abdomen</italic>:</bold> subnitidous dark brown to black, sparsely covered with brownish pruinosity.</p><p><bold><italic>Male terminalia</italic></bold> (Fig. <xref ref-type="fig" rid="F2">2C–G</xref>): caudal margin of tergite 9 roundly produced at middle, with shallow U-shaped notch at center. Outer gonostylus in dorsal view (Fig. <xref ref-type="fig" rid="F2">2D</xref>) with tip narrowed and curved anteriorly, concaved margin with distinct teeth. Interbase with outer lobe shorter than medial lobe in dorsal view (Fig. <xref ref-type="fig" rid="F2">2E</xref>); outer lobe wide at base, inner basal end situated near middle of medial lobe (Fig. <xref ref-type="fig" rid="F2">2G</xref>); medial lobe strongly narrowed distally, weakly sinuous, distal part medial to base of outer lobe about 2.3 times as long as wide (Fig. <xref ref-type="fig" rid="F2">2G</xref>). Aedeagus with rod-shaped distal part, 3.3–4.4 times as long as wide and almost straight (Fig. <xref ref-type="fig" rid="F2">2E, F</xref>), usually shorter in specimens from southern part of Japan.</p><p><bold>Female</bold>. Body length 7.0–11.7 mm, wing length 6.2–10.2 mm. Generally resembling male.</p><p><bold><italic>Ovipositor</italic>:</bold> dark brown; yellow on cercus, hypogynial valve, and distal 1/4–1/3 of tergite 10; cercus 1.5 times as long as tergite 10.</p></tp:treatment-sec><tp:treatment-sec sec-type="etymology" id="SECID0EVBAG"><title>Etymology.</title><p>The specific epithet is from the Latin <italic>longus/longi</italic> (long) + <italic>penis</italic> (penis) and refers to the long aedeagus of this species compared to the other Japanese species of the genus. The name is an adjective in nominative singular.</p></tp:treatment-sec><tp:treatment-sec sec-type="distribution" id="SECID0E6BAG"><title>Distribution.</title><p>Japan (Hokkaido, Honshu, Shikoku, and Kyushu islands) (Fig. <xref ref-type="fig" rid="F5">5B</xref>).</p></tp:treatment-sec><tp:treatment-sec sec-type="remarks" id="SECID0EJCAG"><title>Remarks.</title><p>This species is similar to <italic><tp:taxon-name><tp:taxon-name-part taxon-name-part-type="genus" reg="Ulomorpha">U.</tp:taxon-name-part> <tp:taxon-name-part taxon-name-part-type="species" reg="polytricha">polytricha</tp:taxon-name-part></tp:taxon-name></italic> Alexander, 1930 but is differentiated from it by the following characters: wing with stigma distinctly dark, fork of Rs to crossvein r-m weakly darkened (Fig. <xref ref-type="fig" rid="F2">2B</xref>) (stigma indistinct in <italic><tp:taxon-name><tp:taxon-name-part taxon-name-part-type="genus" reg="Ulomorpha">U.</tp:taxon-name-part> <tp:taxon-name-part taxon-name-part-type="species" reg="polytricha">polytricha</tp:taxon-name-part></tp:taxon-name></italic>; Fig. <xref ref-type="fig" rid="F4">4C</xref>); aedeagus with rod-shaped part more than three times as long as wide (Fig. <xref ref-type="fig" rid="F2">2F</xref>) (twice as long as wide in in <italic><tp:taxon-name><tp:taxon-name-part taxon-name-part-type="genus" reg="Ulomorpha">U.</tp:taxon-name-part> <tp:taxon-name-part taxon-name-part-type="species" reg="polytricha">polytricha</tp:taxon-name-part></tp:taxon-name></italic>; Fig. <xref ref-type="fig" rid="F4">4G</xref>). This species also resembles a Nearctic species, <italic><tp:taxon-name><tp:taxon-name-part taxon-name-part-type="genus" reg="Ulomorpha">U.</tp:taxon-name-part> <tp:taxon-name-part taxon-name-part-type="species" reg="nigronitida">nigronitida</tp:taxon-name-part></tp:taxon-name></italic> Alexander, 1920, according to the original description (<xref ref-type="bibr" rid="B3">Alexander 1920b</xref>), but is distinguished from it by the following characters: antenna pale on flagellum, yellow to brown (black throughout in <italic><tp:taxon-name><tp:taxon-name-part taxon-name-part-type="genus" reg="Ulomorpha">U.</tp:taxon-name-part> <tp:taxon-name-part taxon-name-part-type="species" reg="nigronitida">nigronitida</tp:taxon-name-part></tp:taxon-name></italic>); coxae with distal parts yellowish (coxae brownish black, hind pair paler in <italic><tp:taxon-name><tp:taxon-name-part taxon-name-part-type="genus" reg="Ulomorpha">U.</tp:taxon-name-part> <tp:taxon-name-part taxon-name-part-type="species" reg="nigronitida">nigronitida</tp:taxon-name-part></tp:taxon-name></italic>); halter entirely yellowish (knob dark brownish black in <italic><tp:taxon-name><tp:taxon-name-part taxon-name-part-type="genus" reg="Ulomorpha">U.</tp:taxon-name-part> <tp:taxon-name-part taxon-name-part-type="species" reg="nigronitida">nigronitida</tp:taxon-name-part></tp:taxon-name></italic>).</p></tp:treatment-sec><tp:treatment-sec><!--Section generated to contain objects referenced in tp:taxon-treatment.--><fig id="F2" position="float" orientation="portrait"><object-id xmlns:xlink="http://www.w3.org/1999/xlink" content-type="doi" xlink:type="simple">10.3897/zookeys.999.52831.figure2</object-id><object-id xmlns:xlink="http://www.w3.org/1999/xlink" content-type="arpha" xlink:type="simple">4B22B939-8E5F-5594-8607-359C7EADC246</object-id><label>Figure 2.</label><caption><p><italic><tp:taxon-name><tp:taxon-name-part taxon-name-part-type="genus" reg="Ulomorpha">Ulomorpha</tp:taxon-name-part> <tp:taxon-name-part taxon-name-part-type="species" reg="longipenis">longipenis</tp:taxon-name-part></tp:taxon-name></italic> Kato &amp; Kolcsár, sp. nov. <bold>A</bold> habitus, male <bold>B</bold> wing <bold>C</bold> male terminalia, dorsal view <bold>D</bold> tip of outer gonostylus, dorsal view <bold>E</bold> aedeagal complex, dorsal view <bold>F</bold> aedeagal complex, lateral view <bold>G</bold> interbase, posterodorsal view. Scale bars: 3 mm (<bold>A, B</bold>); 0.1 mm (<bold>C–G</bold>).</p></caption><graphic xmlns:xlink="http://www.w3.org/1999/xlink" xlink:href="zookeys-999-147-g002.jpg" position="float" orientation="portrait" xlink:type="simple" id="oo_481461.jpg"><uri content-type="original_file" xlink:type="simple">https://binary.pensoft.net/fig/481461</uri></graphic></fig><fig id="F5" position="float" orientation="portrait"><object-id xmlns:xlink="http://www.w3.org/1999/xlink" content-type="doi" xlink:type="simple">10.3897/zookeys.999.52831.figure5</object-id><object-id xmlns:xlink="http://www.w3.org/1999/xlink" content-type="arpha" xlink:type="simple">6BB5A52F-4751-5F0A-BD96-C7D969DBB451</object-id><label>Figure 5.</label><caption><p>Distribution map of Japanese species of <italic><tp:taxon-name><tp:taxon-name-part taxon-name-part-type="genus" reg="Ulomorpha">Ulomorpha</tp:taxon-name-part></tp:taxon-name></italic>. <bold>A</bold><italic><tp:taxon-name><tp:taxon-name-part taxon-name-part-type="genus" reg="Ulomorpha">U.</tp:taxon-name-part> <tp:taxon-name-part taxon-name-part-type="species" reg="amamiana">amamiana</tp:taxon-name-part></tp:taxon-name></italic> Kato &amp; Kolcsár, sp. nov. (orange), <italic><tp:taxon-name><tp:taxon-name-part taxon-name-part-type="genus" reg="Ulomorpha">U.</tp:taxon-name-part> <tp:taxon-name-part taxon-name-part-type="species" reg="nigricolor">nigricolor</tp:taxon-name-part></tp:taxon-name></italic> Alexander, 1924 (blue), <italic><tp:taxon-name><tp:taxon-name-part taxon-name-part-type="genus" reg="Ulomorpha">U.</tp:taxon-name-part> <tp:taxon-name-part taxon-name-part-type="species" reg="polytricha">polytricha</tp:taxon-name-part></tp:taxon-name></italic> Alexander, 1930 (green) <bold>B</bold><italic><tp:taxon-name><tp:taxon-name-part taxon-name-part-type="genus" reg="Ulomorpha">U.</tp:taxon-name-part> <tp:taxon-name-part taxon-name-part-type="species" reg="longipenis">longipenis</tp:taxon-name-part></tp:taxon-name></italic> Kato &amp; Kolcsár, sp. nov. (red).</p></caption><graphic xmlns:xlink="http://www.w3.org/1999/xlink" xlink:href="zookeys-999-147-g005.jpg" position="float" orientation="portrait" xlink:type="simple" id="oo_481464.jpg"><uri content-type="original_file" xlink:type="simple">https://binary.pensoft.net/fig/481464</uri></graphic></fig><fig id="F4" position="float" orientation="portrait"><object-id xmlns:xlink="http://www.w3.org/1999/xlink" content-type="doi" xlink:type="simple">10.3897/zookeys.999.52831.figure4</object-id><object-id xmlns:xlink="http://www.w3.org/1999/xlink" content-type="arpha" xlink:type="simple">D9F58884-C24E-5CA4-8B12-B10FF488A411</object-id><label>Figure 4.</label><caption><p><italic><tp:taxon-name><tp:taxon-name-part taxon-name-part-type="genus" reg="Ulomorpha">Ulomorpha</tp:taxon-name-part> <tp:taxon-name-part taxon-name-part-type="species" reg="polytricha">polytricha</tp:taxon-name-part></tp:taxon-name></italic> Alexander, 1930. <bold>A</bold> habitus, male <bold>B</bold> basal part of antenna, lateral view <bold>C</bold> wing <bold>D</bold> male genitalia, dorsal view <bold>E</bold> tip of outer gonostylus, dorsal surface <bold>F</bold> aedeagal complex, dorsal view <bold>G</bold> aedeagal complex, lateral view <bold>H</bold> interbase, posterodorsal view. Scale bars: 3 mm (<bold>A, C</bold>); 0.1 mm (<bold>B, D–H</bold>).</p></caption><graphic xmlns:xlink="http://www.w3.org/1999/xlink" xlink:href="zookeys-999-147-g004.jpg" position="float" orientation="portrait" xlink:type="simple" id="oo_481463.jpg"><uri content-type="original_file" xlink:type="simple">https://binary.pensoft.net/fig/481463</uri></graphic></fig></tp:treatment-sec><ref-list><ref id="B3"><mixed-citation xmlns:xlink="http://www.w3.org/1999/xlink" xlink:type="simple"><person-group><name name-style="western"><surname>Alexander</surname><given-names>CP</given-names></name></person-group> (<year>1920b</year>) Undescribed <tp:taxon-name><tp:taxon-name-part taxon-name-part-type="family">Tipulidae</tp:taxon-name-part></tp:taxon-name> (<tp:taxon-name><tp:taxon-name-part taxon-name-part-type="order">Diptera</tp:taxon-name-part></tp:taxon-name>) from western North America. Proceedings of the California Academy of Sciences (Series 4) 10(5): 35–46.</mixed-citation></ref></ref-list></tp:taxon-treatment>
