# Supplementary material for: Synopsis of the genus Ulomorpha Osten Sacken, 1869 (Diptera, Limoniidae) in Japan
Source: Zookeys. 2020 Nov 30;999:147–63. doi: 10.3897/zookeys.999.52831 (PMC7723878; doi:10.3897/zookeys.999.52831)
Supplement: XML Treatment for Ulomorpha nigricolor [file zookeys.999.52831-treatment4.xml]

<!DOCTYPE tp:taxon-treatment
  PUBLIC "-//TaxonX//DTD Taxonomic Treatment Publishing DTD v0 20100105//EN" "tax-treatment-NSO.dtd">
<tp:taxon-treatment xmlns:tp="http://www.plazi.org/taxpub"><tp:treatment-meta><kwd-group><label>Taxon classification</label><kwd><named-content xmlns:xlink="http://www.w3.org/1999/xlink" content-type="kingdom">Animalia</named-content></kwd><kwd><named-content xmlns:xlink="http://www.w3.org/1999/xlink" content-type="order">Diptera</named-content></kwd><kwd><named-content xmlns:xlink="http://www.w3.org/1999/xlink" content-type="family">Limoniidae</named-content></kwd></kwd-group><mixed-citation publication-type="journal"><person-group><name><surname>Kato</surname><given-names>Daichi</given-names></name><name><surname>Watanabe</surname><given-names>Kozo</given-names></name><name><surname>Kolcsár</surname><given-names>Levente-Péter</given-names></name></person-group><article-title>Synopsis of the genus <italic><tp:taxon-name><tp:taxon-name-part taxon-name-part-type="genus" reg="Ulomorpha">Ulomorpha</tp:taxon-name-part></tp:taxon-name></italic> Osten Sacken, 1869 (<tp:taxon-name><tp:taxon-name-part taxon-name-part-type="order">Diptera</tp:taxon-name-part></tp:taxon-name>, <tp:taxon-name><tp:taxon-name-part taxon-name-part-type="family">Limoniidae</tp:taxon-name-part></tp:taxon-name>) in Japan</article-title><source>Zookeys</source><day>30</day><month>11</month><year>2020</year><volume>999</volume><fpage>147</fpage><lpage>163</lpage><pub-id pub-id-type="doi">10.3897/zookeys.999.52831</pub-id></mixed-citation></tp:treatment-meta><tp:nomenclature><tp:taxon-name><object-id xmlns:xlink="http://www.w3.org/1999/xlink" content-type="arpha" xlink:type="simple">5A28DC98-C7A2-5BB2-99CC-80712337C2EE</object-id>
            <tp:taxon-name-part taxon-name-part-type="genus" reg="Ulomorpha">Ulomorpha</tp:taxon-name-part>
            <tp:taxon-name-part taxon-name-part-type="species" reg="nigricolor">nigricolor</tp:taxon-name-part>
          </tp:taxon-name><tp:taxon-authority>Alexander, 1924</tp:taxon-authority><xref ref-type="fig" rid="F3">Figs 3</xref><xref ref-type="fig" rid="F5">, 5A</xref><tp:nomenclature-citation-list><tp:nomenclature-citation><tp:taxon-name>
                <tp:taxon-name-part taxon-name-part-type="genus" reg="Ulomorpha">Ulomorpha</tp:taxon-name-part> <tp:taxon-name-part taxon-name-part-type="species" reg="nigricolor">nigricolor</tp:taxon-name-part></tp:taxon-name><comment><xref ref-type="bibr" rid="B4">Alexander 1924</xref>: 75 (type locality: Japan, Honshu I., Gunma or Fukushima, Lake Oze-numa); <xref ref-type="bibr" rid="B8">Alexander 1953a</xref>: 82; <xref ref-type="bibr" rid="B9">Alexander 1953b</xref>: 68; <xref ref-type="bibr" rid="B18">Nakamura 2014</xref>: 20; <xref ref-type="bibr" rid="B19">Oosterbroek 2020</xref>.</comment></tp:nomenclature-citation></tp:nomenclature-citation-list></tp:nomenclature><tp:treatment-sec sec-type="material" id="SECID0E4HAG"><title>Material examined.</title><p><bold><italic>Holotype</italic></bold> ♂. Japan, Honshu, Lake Ozenuma, on boundary between Iwashiro-no-kuni and Kotsuke-no-kuni (between Fukuoka and Gunma); altitude 5460 feet; <named-content xmlns:xlink="http://www.w3.org/1999/xlink" content-type="dwc:verbatimCoordinates" xlink:type="simple"><named-content content-type="geo-json" specific-use="{&#34;type&#34;:&#34;Point&#34;,&#34;coordinates&#34;:[139.303833,36.927000]}" id="NCID0ELIAG" xlink:type="simple">36°55.62'N, 139°18.23'E</named-content></named-content> (rough coordinate); 26 Jul. 1923; T. Esaki leg. (<named-content xmlns:xlink="http://www.w3.org/1999/xlink" content-type="dwc:institutional_code" xlink:type="simple">USNM</named-content>).</p><p><bold><italic>Non-types</italic>.</bold> Japan: [Honshu] • 1♀; Aomori, Nishimeya-mura; alt. 275 m; <named-content xmlns:xlink="http://www.w3.org/1999/xlink" content-type="dwc:verbatimCoordinates" xlink:type="simple"><named-content content-type="geo-json" specific-use="{&#34;type&#34;:&#34;Point&#34;,&#34;coordinates&#34;:[140.232167,40.523167]}" id="NCID0E6IAG" xlink:type="simple">40°31.39'N, 140°13.93'E</named-content></named-content>; 23. Jun. 2012; D. Kato leg. (<named-content xmlns:xlink="http://www.w3.org/1999/xlink" content-type="dwc:institutional_code" xlink:type="simple">BLKU</named-content>) • 1♂; same data as previous except 24. Jun. 2012 • 2♂, 1♀; Aomori, Nishimeya-mura, Kawaratai, Shirakami Nature Observation Garden; alt. 225 m; <named-content xmlns:xlink="http://www.w3.org/1999/xlink" content-type="dwc:verbatimCoordinates" xlink:type="simple"><named-content content-type="geo-json" specific-use="{&#34;type&#34;:&#34;Point&#34;,&#34;coordinates&#34;:[140.214833,40.518833]}" id="NCID0EMJAG" xlink:type="simple">40°31.13'N, 140°12.89'E</named-content></named-content>; 21 Jun. 2013; D. Kato leg. (<named-content xmlns:xlink="http://www.w3.org/1999/xlink" content-type="dwc:institutional_code" xlink:type="simple">BLKU</named-content>) • 1♂; Aomori, Nakadomari-machi, Ôsawanai, Ôsawanai Pond; alt. 35 m; <named-content xmlns:xlink="http://www.w3.org/1999/xlink" content-type="dwc:verbatimCoordinates" xlink:type="simple"><named-content content-type="geo-json" specific-use="{&#34;type&#34;:&#34;Point&#34;,&#34;coordinates&#34;:[140.462333,40.946333]}" id="NCID0EZJAG" xlink:type="simple">40°56.78'N, 140°27.74'E</named-content></named-content>; 15 May 2014; D. Kato leg. (<named-content xmlns:xlink="http://www.w3.org/1999/xlink" content-type="dwc:institutional_code" xlink:type="simple">BLKU</named-content>) • 1♂; same data as previous except 24 May 2014 • 1♂; Aomori, Towada-shi, Okuse, Tsutanuma Path; alt. 470 m; <named-content xmlns:xlink="http://www.w3.org/1999/xlink" content-type="dwc:verbatimCoordinates" xlink:type="simple"><named-content content-type="geo-json" specific-use="{&#34;type&#34;:&#34;Point&#34;,&#34;coordinates&#34;:[140.957000,40.590833]}" id="NCID0EGKAG" xlink:type="simple">40°35.45'N, 140°57.42'E</named-content></named-content>; 23 May 2014; D. Kato leg. (<named-content xmlns:xlink="http://www.w3.org/1999/xlink" content-type="dwc:institutional_code" xlink:type="simple">BLKU</named-content>) • 1♀; Iwate, Hachimantai-shi, near Tȏshichi Spa; alt. 1340 m; <named-content xmlns:xlink="http://www.w3.org/1999/xlink" content-type="dwc:verbatimCoordinates" xlink:type="simple"><named-content content-type="geo-json" specific-use="{&#34;type&#34;:&#34;Point&#34;,&#34;coordinates&#34;:[140.868000,39.942500]}" id="NCID0ETKAG" xlink:type="simple">39°56.55'N, 140°52.08'E</named-content></named-content>; 28 Aug. 2014; D. Kato leg. (<named-content xmlns:xlink="http://www.w3.org/1999/xlink" content-type="dwc:institutional_code" xlink:type="simple">BLKU</named-content>) • 1♂; Niigata, Echigo, Iwafune, Mt Zao; <named-content xmlns:xlink="http://www.w3.org/1999/xlink" content-type="dwc:verbatimCoordinates" xlink:type="simple"><named-content content-type="geo-json" specific-use="{&#34;type&#34;:&#34;Point&#34;,&#34;coordinates&#34;:[139.476167,38.077333]}" id="NCID0EALAG" xlink:type="simple">38°4.64'N, 139°28.57'E</named-content></named-content> (rough coordinate, altitude unknown); 3 May 1955; K. Baba leg. (<named-content xmlns:xlink="http://www.w3.org/1999/xlink" content-type="dwc:institutional_code" xlink:type="simple">USNM</named-content>) • 1♀; Gifu, Mino, Sakauchi; <named-content xmlns:xlink="http://www.w3.org/1999/xlink" content-type="dwc:verbatimCoordinates" xlink:type="simple"><named-content content-type="geo-json" specific-use="{&#34;type&#34;:&#34;Point&#34;,&#34;coordinates&#34;:[136.382667,35.606833]}" id="NCID0ENLAG" xlink:type="simple">35°36.41'N, 136°22.96'E</named-content></named-content> (rough coordinate, altitude unknown); 9 Jun. 1957; Mishima leg. (<named-content xmlns:xlink="http://www.w3.org/1999/xlink" content-type="dwc:institutional_code" xlink:type="simple">USNM</named-content>) • 5♂, 4♀; Okayama, Maniwa-shi, Hiruzen-Shimotokuyama; alt. 780 m; <named-content xmlns:xlink="http://www.w3.org/1999/xlink" content-type="dwc:verbatimCoordinates" xlink:type="simple"><named-content content-type="geo-json" specific-use="{&#34;type&#34;:&#34;Point&#34;,&#34;coordinates&#34;:[133.597333,35.329333]}" id="NCID0E1LAG" xlink:type="simple">35°19.76'N, 133°35.84'E</named-content></named-content>; 17 May 2015; D. Kato leg. (<named-content xmlns:xlink="http://www.w3.org/1999/xlink" content-type="dwc:institutional_code" xlink:type="simple">BLKU</named-content>) • 2♂, 2♀; Okayama, Maniwa-shi, Hiruzen-Kamifukuda, Nawashirodani-gawa River; alt. 600 m; <named-content xmlns:xlink="http://www.w3.org/1999/xlink" content-type="dwc:verbatimCoordinates" xlink:type="simple"><named-content content-type="geo-json" specific-use="{&#34;type&#34;:&#34;Point&#34;,&#34;coordinates&#34;:[133.608167,35.319833]}" id="NCID0EHMAG" xlink:type="simple">35°19.19'N, 133°36.49'E</named-content></named-content>; 29 Apr. 2016; D. Kato leg. (<named-content xmlns:xlink="http://www.w3.org/1999/xlink" content-type="dwc:institutional_code" xlink:type="simple">BLKU</named-content>) • 1♂; Hiroshima, Akiôta-chô, Yokogô; alt. 890 m; <named-content xmlns:xlink="http://www.w3.org/1999/xlink" content-type="dwc:verbatimCoordinates" xlink:type="simple"><named-content content-type="geo-json" specific-use="{&#34;type&#34;:&#34;Point&#34;,&#34;coordinates&#34;:[132.145000,34.594167]}" id="NCID0EUMAG" xlink:type="simple">34°35.65'N, 132°8.7'E</named-content></named-content>; 18 May 2015; D. Kato leg. (<named-content xmlns:xlink="http://www.w3.org/1999/xlink" content-type="dwc:institutional_code" xlink:type="simple">BLKU</named-content>). [Shikoku] • 1♂; Ehime, Kumakôgen-chô, Nishidani, near Prefectural road 328; alt. 1430 m; 33°34'N, 132°56.2'E; 17 Jun. 2019; D. Kato leg. (<named-content xmlns:xlink="http://www.w3.org/1999/xlink" content-type="dwc:institutional_code" xlink:type="simple">BLKU</named-content>) • 2♂, 2♀; same data as previous except alt. 1387 m; <named-content xmlns:xlink="http://www.w3.org/1999/xlink" content-type="dwc:verbatimCoordinates" xlink:type="simple"><named-content content-type="geo-json" specific-use="{&#34;type&#34;:&#34;Point&#34;,&#34;coordinates&#34;:[132.935000,33.564833]}" id="NCID0EGNAG" xlink:type="simple">33°33.89'N, 132°56.1'E</named-content></named-content>; L.-P. Kolcsár leg. (<abbrev xmlns:xlink="http://www.w3.org/1999/xlink" content-type="institution" xlink:title="Private Collection of L.-P. Kolcsár" id="ABBRID0ELNAG" xlink:type="simple">CKLP</abbrev>) • 4♂; Ehime, Saijô-shi, Nishinokawa-Tei, Mt Ishizuchi-san; alt. 1530 m; <named-content xmlns:xlink="http://www.w3.org/1999/xlink" content-type="dwc:verbatimCoordinates" xlink:type="simple"><named-content content-type="geo-json" specific-use="{&#34;type&#34;:&#34;Point&#34;,&#34;coordinates&#34;:[133.153167,33.754833]}" id="NCID0ETNAG" xlink:type="simple">33°45.29'N, 133°9.19'E</named-content></named-content>; 16 Jun. 2019; D. Kato leg. (<named-content xmlns:xlink="http://www.w3.org/1999/xlink" content-type="dwc:institutional_code" xlink:type="simple">BLKU</named-content>) • 2♂; same data as previous except alt. 1480 m; <named-content xmlns:xlink="http://www.w3.org/1999/xlink" content-type="dwc:verbatimCoordinates" xlink:type="simple"><named-content content-type="geo-json" specific-use="{&#34;type&#34;:&#34;Point&#34;,&#34;coordinates&#34;:[133.153833,33.755000]}" id="NCID0EAOAG" xlink:type="simple">33°45.3'N, 133°9.23'E</named-content></named-content>; 16 May 2019; L.-P. Kolcsár leg. (<abbrev xmlns:xlink="http://www.w3.org/1999/xlink" content-type="institution" xlink:title="Private Collection of L.-P. Kolcsár" id="ABBRID0EFOAG" xlink:type="simple">CKLP</abbrev>) • 1♂, same data as previous except 16 Jun. 2019. [Kyushu] • 3♂; Miyazaki, Takachiho-chô, Gokasho, Mt Sobo-san, near Kitadani trailhead; alt. 1150 m; <named-content xmlns:xlink="http://www.w3.org/1999/xlink" content-type="dwc:verbatimCoordinates" xlink:type="simple"><named-content content-type="geo-json" specific-use="{&#34;type&#34;:&#34;Point&#34;,&#34;coordinates&#34;:[131.327333,32.822667]}" id="NCID0ENOAG" xlink:type="simple">32°49.36'N, 131°19.64'E</named-content></named-content>; 22 May 2019; D. Kato leg. (<named-content xmlns:xlink="http://www.w3.org/1999/xlink" content-type="dwc:institutional_code" xlink:type="simple">BLKU</named-content>) • 5♂, 1♀; same data as previous except alt. 1182 m; <named-content xmlns:xlink="http://www.w3.org/1999/xlink" content-type="dwc:verbatimCoordinates" xlink:type="simple"><named-content content-type="geo-json" specific-use="{&#34;type&#34;:&#34;Point&#34;,&#34;coordinates&#34;:[131.327333,32.822667]}" id="NCID0E1OAG" xlink:type="simple">32°49.36'N, 131°19.64'E</named-content></named-content>; L.-P. Kolcsár leg. (<abbrev xmlns:xlink="http://www.w3.org/1999/xlink" content-type="institution" xlink:title="Private Collection of L.-P. Kolcsár" id="ABBRID0E6OAG" xlink:type="simple">CKLP</abbrev>).</p></tp:treatment-sec><tp:treatment-sec sec-type="diagnosis" id="SECID0EEPAG"><title>Diagnosis.</title><p>Body blackish. Vertex sparsely pruinose, anterior part largely polished. Flagellomeres oval on basal 2–4 segments; ventral sides with pubescences on basal 2–6 segments. Prescutum polished, with narrow longitudinal line of pruinosity at middle. Wing brownish tinged, with oval, dark-brown stigma and dark spot or seam each on Rs origin, anterior part of cord, crossvein m-cu, and outer end of cell d; dark spot at tip of A<sub>2</sub> sometimes present. Halter yellowish. Interbase with outer lobe as long as medial lobe in dorsal view; medial lobe medial to base of outer lobe about 3.5 times as long as wide. Aedeagus with rod-shaped distal part, twice as long as wide and weakly curved ventrally.</p></tp:treatment-sec><tp:treatment-sec sec-type="description" id="SECID0EMPAG"><title>Description.</title><p><bold>Male</bold>. Body length 5.5–10.1 mm, wing length 5.3–10.0 mm.</p><p><bold><italic>Head</italic>:</bold> subnitidous black, sparsely dusted with gray pruinosity; vertex with brighter gray pruinosity at anterior end; anterior part of vertex largely shiny except anterior end. Rostrum and mouthparts dark brown. Antenna with scape and pedicel dark brown; flagellum dusky yellow to dark brown; basal 2–4 flagellomeres oval; basal 2–6 segments covered with pubescences ventrally.</p><p><bold><italic>Thorax</italic>:</bold> subnitidous black, sparsely dusted with brownish pruinosity; polished and pruinosity absent on prescutum and most of scutal lobe; postpronotum sometimes yellowish; prescutum with narrow longitudinal line of pruinosity at middle in whole length, sometimes anterior part of this line indistinct. Wing (Fig. <xref ref-type="fig" rid="F3">3B, C</xref>) tinged with brown; basal and costal regions proximal to cord yellowish; stigma oval, dark brown, faint in outline; veins dark brown, yellowish on Sc and basal part of wing; dark, wide seam on fork of Rs to crossvein r-m; narrow, dark seam on each of crossvein m-cu and outer end of cell d, but one on latter sometimes indistinct; dark small spot at Rs origin and sometimes with additional one at tip of A<sub>2</sub> (Fig. <xref ref-type="fig" rid="F3">3C</xref>), this anal spot usually present in specimens from southern part of Japan. Halter yellow to pale yellow. Legs mainly yellow to dusky yellow; fore coxa dark on basal 1/2, sometimes entirely so; mid and hind coxae yellow to dark brown, sometimes dark at bases in case of yellowish coxae; femora narrowly dark at tips, dark area on fore femur sometimes occupying distal 1/3; tibiae narrowly dark at tips; tarsi weakly dark from tip of tarsomere 1 to apical segment.</p><p><bold><italic>Abdomen</italic>:</bold> subnitidous dark brown to black, sparsely covered with brownish pruinosity.</p><p><bold><italic>Male terminalia</italic></bold> (Fig. <xref ref-type="fig" rid="F3">3D–H</xref>): caudal margin of tergite 9 almost straight or weakly convex at middle, with shallow U-shaped notch at center. Outer gonostylus in dorsal view (Fig. <xref ref-type="fig" rid="F3">3E</xref>) relatively wide on distal part, tip narrowed and curved anteriorly, concaved margin with indistinct teeth. Interbase with outer lobe as long as medial lobe in dorsal view (Fig. <xref ref-type="fig" rid="F3">3F</xref>); outer lobe wide at base, inner basal end situated near middle of medial lobe (Fig. <xref ref-type="fig" rid="F3">3H</xref>); medial lobe strongly narrowed and rod-shaped on distal half, distal part medial to base of outer lobe about 3.5 times as long as wide (Fig. <xref ref-type="fig" rid="F3">3H</xref>); Aedeagus with rod-shaped distal part, twice as long as wide and tip weakly curved ventrally (Fig. <xref ref-type="fig" rid="F3">3G</xref>).</p><p><bold>Female</bold>. Body length 6.3–9.6 mm, wing length 5.4–8.2 mm. Generally resembling male.</p><p><bold><italic>Ovipositor</italic></bold> (Fig. <xref ref-type="fig" rid="F3">3I</xref>): dark brown; yellow on cercus, hypogynial valve, and distal 1/4–1/3 of tergite 10; cercus 2–2.5 times as long as tergite 10.</p></tp:treatment-sec><tp:treatment-sec sec-type="distribution" id="SECID0EBSAG"><title>Distribution.</title><p>Japan (Hokkaido, Honshu, Shikoku, and Kyushu islands) (Fig. <xref ref-type="fig" rid="F5">5A</xref>) and North Korea.</p></tp:treatment-sec><tp:treatment-sec sec-type="remarks" id="SECID0ELSAG"><title>Remarks.</title><p>This species is easily distinguished from the other species of the genus by the following combination of characters: thorax and abdomen excluding legs dark brown to black; wing with distinct dark areas each at origin of Rs, on fork of Rs to crossvein r-m, and outer end of cell d (Fig. <xref ref-type="fig" rid="F3">3B, C</xref>).</p></tp:treatment-sec><tp:treatment-sec><!--Section generated to contain objects referenced in tp:taxon-treatment.--><fig id="F3" position="float" orientation="portrait"><object-id xmlns:xlink="http://www.w3.org/1999/xlink" content-type="doi" xlink:type="simple">10.3897/zookeys.999.52831.figure3</object-id><object-id xmlns:xlink="http://www.w3.org/1999/xlink" content-type="arpha" xlink:type="simple">3DD373D0-33F2-53B7-9386-5ED09F9EF1A7</object-id><label>Figure 3.</label><caption><p><italic><tp:taxon-name><tp:taxon-name-part taxon-name-part-type="genus" reg="Ulomorpha">Ulomorpha</tp:taxon-name-part> <tp:taxon-name-part taxon-name-part-type="species" reg="nigricolor">nigricolor</tp:taxon-name-part></tp:taxon-name></italic> Alexander, 1924. <bold>A</bold> habitus, male <bold>B, C</bold> wing <bold>D</bold> male genitalia, dorsal view <bold>E</bold> tip of outer gonostylus, dorsal surface <bold>F</bold> aedeagal complex, dorsal view <bold>G</bold> aedeagal complex, lateral view <bold>H</bold> interbase, posterodorsal view <bold>I</bold> female ovipositor, lateral view. Abbreviations: cr – cercus; hv – hypogynial valve; s – sternite; t – tergite. Scale bars: 3 mm (<bold>A–C</bold>); 0.1 mm (<bold>D–H</bold>); 0.3 mm (<bold>I</bold>).</p></caption><graphic xmlns:xlink="http://www.w3.org/1999/xlink" xlink:href="zookeys-999-147-g003.jpg" position="float" orientation="portrait" xlink:type="simple" id="oo_481462.jpg"><uri content-type="original_file" xlink:type="simple">https://binary.pensoft.net/fig/481462</uri></graphic></fig><fig id="F5" position="float" orientation="portrait"><object-id xmlns:xlink="http://www.w3.org/1999/xlink" content-type="doi" xlink:type="simple">10.3897/zookeys.999.52831.figure5</object-id><object-id xmlns:xlink="http://www.w3.org/1999/xlink" content-type="arpha" xlink:type="simple">6BB5A52F-4751-5F0A-BD96-C7D969DBB451</object-id><label>Figure 5.</label><caption><p>Distribution map of Japanese species of <italic><tp:taxon-name><tp:taxon-name-part taxon-name-part-type="genus" reg="Ulomorpha">Ulomorpha</tp:taxon-name-part></tp:taxon-name></italic>. <bold>A</bold><italic><tp:taxon-name><tp:taxon-name-part taxon-name-part-type="genus" reg="Ulomorpha">U.</tp:taxon-name-part> <tp:taxon-name-part taxon-name-part-type="species" reg="amamiana">amamiana</tp:taxon-name-part></tp:taxon-name></italic> Kato &amp; Kolcsár, sp. nov. (orange), <italic><tp:taxon-name><tp:taxon-name-part taxon-name-part-type="genus" reg="Ulomorpha">U.</tp:taxon-name-part> <tp:taxon-name-part taxon-name-part-type="species" reg="nigricolor">nigricolor</tp:taxon-name-part></tp:taxon-name></italic> Alexander, 1924 (blue), <italic><tp:taxon-name><tp:taxon-name-part taxon-name-part-type="genus" reg="Ulomorpha">U.</tp:taxon-name-part> <tp:taxon-name-part taxon-name-part-type="species" reg="polytricha">polytricha</tp:taxon-name-part></tp:taxon-name></italic> Alexander, 1930 (green) <bold>B</bold><italic><tp:taxon-name><tp:taxon-name-part taxon-name-part-type="genus" reg="Ulomorpha">U.</tp:taxon-name-part> <tp:taxon-name-part taxon-name-part-type="species" reg="longipenis">longipenis</tp:taxon-name-part></tp:taxon-name></italic> Kato &amp; Kolcsár, sp. nov. (red).</p></caption><graphic xmlns:xlink="http://www.w3.org/1999/xlink" xlink:href="zookeys-999-147-g005.jpg" position="float" orientation="portrait" xlink:type="simple" id="oo_481464.jpg"><uri content-type="original_file" xlink:type="simple">https://binary.pensoft.net/fig/481464</uri></graphic></fig></tp:treatment-sec><ref-list><ref id="B4"><mixed-citation xmlns:xlink="http://www.w3.org/1999/xlink" xlink:type="simple"><person-group><name name-style="western"><surname>Alexander</surname><given-names>CP</given-names></name></person-group> (<year>1924</year>) New or little-known <tp:taxon-name><tp:taxon-name-part taxon-name-part-type="family">Tipulidae</tp:taxon-name-part></tp:taxon-name> (<tp:taxon-name><tp:taxon-name-part taxon-name-part-type="order">Diptera</tp:taxon-name-part></tp:taxon-name>). XXVI. Palaearctic species. Annals and Magazine of Natural History (Series 9) 15(9): 65–81. <ext-link xlink:type="simple" ext-link-type="doi" xlink:href="10.1080/00222932508633181">https://doi.org/10.1080/00222932508633181</ext-link></mixed-citation></ref><ref id="B8"><mixed-citation xmlns:xlink="http://www.w3.org/1999/xlink" xlink:type="simple"><person-group><name name-style="western"><surname>Alexander</surname><given-names>CP</given-names></name></person-group> (<year>1953a</year>) <article-title>The insect fauna of Mt. Ishizuchi and Omogo Valley, Iyo, Japan. The <tp:taxon-name><tp:taxon-name-part taxon-name-part-type="family">Tipulidae</tp:taxon-name-part></tp:taxon-name> (<tp:taxon-name><tp:taxon-name-part taxon-name-part-type="order">Diptera</tp:taxon-name-part></tp:taxon-name>).</article-title><source>Transactions of the Shikoku Entomological Society</source><volume>3</volume>: <fpage>71</fpage>–<lpage>83</lpage></mixed-citation></ref><ref id="B9"><mixed-citation xmlns:xlink="http://www.w3.org/1999/xlink" xlink:type="simple"><person-group><name name-style="western"><surname>Alexander</surname><given-names>CP</given-names></name></person-group> (<year>1953b</year>) <article-title>Records and descriptions of Japanese <tp:taxon-name><tp:taxon-name-part taxon-name-part-type="family">Tipulidae</tp:taxon-name-part></tp:taxon-name> (<tp:taxon-name><tp:taxon-name-part taxon-name-part-type="order">Diptera</tp:taxon-name-part></tp:taxon-name>). Part I. The crane-flies of Shikoku. I.</article-title><source>Philippine Journal of Science</source><volume>82</volume>: <fpage>21</fpage>–<lpage>75</lpage>.</mixed-citation></ref><ref id="B18"><mixed-citation xmlns:xlink="http://www.w3.org/1999/xlink" xlink:type="simple"><person-group><name name-style="western"><surname>Nakamura</surname><given-names>T</given-names></name></person-group> (<year>2014</year>) <article-title>Family <tp:taxon-name><tp:taxon-name-part taxon-name-part-type="family">Limoniidae</tp:taxon-name-part></tp:taxon-name>.</article-title> In: <person-group><name name-style="western"><surname>Nakamura</surname><given-names>T</given-names></name><name name-style="western"><surname>Saigusa</surname><given-names>T</given-names></name><name name-style="western"><surname>Suwa</surname><given-names>M</given-names></name></person-group> (<role>Eds</role>) <issue-title>Catalogue of the Insects of Japan.</issue-title><source>Volume 8 <tp:taxon-name><tp:taxon-name-part taxon-name-part-type="order">Diptera</tp:taxon-name-part></tp:taxon-name> (Part 1 <tp:taxon-name><tp:taxon-name-part taxon-name-part-type="suborder">Nematocera</tp:taxon-name-part></tp:taxon-name> – <tp:taxon-name><tp:taxon-name-part taxon-name-part-type="suborder">Brachycera</tp:taxon-name-part></tp:taxon-name><tp:taxon-name><tp:taxon-name-part taxon-name-part-type="clade">Aschiza</tp:taxon-name-part></tp:taxon-name>). Touka Shobo, Fukuoka</source>, <fpage>9</fpage>–<lpage>53</lpage>.</mixed-citation></ref><ref id="B19"><mixed-citation xmlns:xlink="http://www.w3.org/1999/xlink" xlink:type="simple"><person-group><name name-style="western"><surname>Oosterbroek</surname><given-names>P</given-names></name></person-group> (<year>2020</year>) Catalogue of the Craneflies of the World (<tp:taxon-name><tp:taxon-name-part taxon-name-part-type="order">Diptera</tp:taxon-name-part></tp:taxon-name>, <tp:taxon-name><tp:taxon-name-part taxon-name-part-type="superfamily">Tipuloidea</tp:taxon-name-part></tp:taxon-name>: <tp:taxon-name><tp:taxon-name-part taxon-name-part-type="family">Pediciidae</tp:taxon-name-part></tp:taxon-name>, <tp:taxon-name><tp:taxon-name-part taxon-name-part-type="family">Limoniidae</tp:taxon-name-part></tp:taxon-name>, <tp:taxon-name><tp:taxon-name-part taxon-name-part-type="family">Cylindrotomidae</tp:taxon-name-part></tp:taxon-name>, <tp:taxon-name><tp:taxon-name-part taxon-name-part-type="family">Tipulidae</tp:taxon-name-part></tp:taxon-name>). <ext-link xlink:type="simple" ext-link-type="uri" xlink:href="https://ccw.naturalis.nl/index.php">https://ccw.naturalis.nl/index.php</ext-link> [accessed on 2020-03-30]</mixed-citation></ref></ref-list></tp:taxon-treatment>
