# Supplementary material for: Synopsis of the genus Ulomorpha Osten Sacken, 1869 (Diptera, Limoniidae) in Japan
Source: Zookeys. 2020 Nov 30;999:147–63. doi: 10.3897/zookeys.999.52831 (PMC7723878; doi:10.3897/zookeys.999.52831)
Supplement: XML Treatment for Ulomorpha polytricha [file zookeys.999.52831-treatment5.xml]

<!DOCTYPE tp:taxon-treatment
  PUBLIC "-//TaxonX//DTD Taxonomic Treatment Publishing DTD v0 20100105//EN" "tax-treatment-NSO.dtd">
<tp:taxon-treatment xmlns:tp="http://www.plazi.org/taxpub"><tp:treatment-meta><kwd-group><label>Taxon classification</label><kwd><named-content xmlns:xlink="http://www.w3.org/1999/xlink" content-type="kingdom">Animalia</named-content></kwd><kwd><named-content xmlns:xlink="http://www.w3.org/1999/xlink" content-type="order">Diptera</named-content></kwd><kwd><named-content xmlns:xlink="http://www.w3.org/1999/xlink" content-type="family">Limoniidae</named-content></kwd></kwd-group><mixed-citation publication-type="journal"><person-group><name><surname>Kato</surname><given-names>Daichi</given-names></name><name><surname>Watanabe</surname><given-names>Kozo</given-names></name><name><surname>Kolcsár</surname><given-names>Levente-Péter</given-names></name></person-group><article-title>Synopsis of the genus <italic><tp:taxon-name><tp:taxon-name-part taxon-name-part-type="genus" reg="Ulomorpha">Ulomorpha</tp:taxon-name-part></tp:taxon-name></italic> Osten Sacken, 1869 (<tp:taxon-name><tp:taxon-name-part taxon-name-part-type="order">Diptera</tp:taxon-name-part></tp:taxon-name>, <tp:taxon-name><tp:taxon-name-part taxon-name-part-type="family">Limoniidae</tp:taxon-name-part></tp:taxon-name>) in Japan</article-title><source>Zookeys</source><day>30</day><month>11</month><year>2020</year><volume>999</volume><fpage>147</fpage><lpage>163</lpage><pub-id pub-id-type="doi">10.3897/zookeys.999.52831</pub-id></mixed-citation></tp:treatment-meta><tp:nomenclature><tp:taxon-name><object-id xmlns:xlink="http://www.w3.org/1999/xlink" content-type="arpha" xlink:type="simple">41D33DDB-EFF0-5048-8E1C-DEDC10FAAB96</object-id>
            <tp:taxon-name-part taxon-name-part-type="genus" reg="Ulomorpha">Ulomorpha</tp:taxon-name-part>
            <tp:taxon-name-part taxon-name-part-type="species" reg="polytricha">polytricha</tp:taxon-name-part>
          </tp:taxon-name><tp:taxon-authority>Alexander, 1930</tp:taxon-authority><xref ref-type="fig" rid="F4">Figs 4</xref><xref ref-type="fig" rid="F5">, 5A</xref><tp:nomenclature-citation-list><tp:nomenclature-citation><tp:taxon-name>
                <tp:taxon-name-part taxon-name-part-type="genus" reg="Ulomorpha">Ulomorpha</tp:taxon-name-part> <tp:taxon-name-part taxon-name-part-type="species" reg="polytricha">polytricha</tp:taxon-name-part></tp:taxon-name><comment><xref ref-type="bibr" rid="B5">Alexander 1930a</xref>: 72 (type locality: Japan, Nansei Islands, Yaku-shima I., Kosugidani); <xref ref-type="bibr" rid="B6">Alexander 1930b</xref>: 508; <xref ref-type="bibr" rid="B18">Nakamura 2014</xref>: 20; <xref ref-type="bibr" rid="B19">Oosterbroek 2020</xref>.</comment></tp:nomenclature-citation></tp:nomenclature-citation-list></tp:nomenclature><tp:treatment-sec sec-type="material" id="SECID0E5UAG"><title>Material examined.</title><p><bold><italic>Holotype</italic>.</bold> ♂, Japan, Nansei Islands, Yaku-shima I., Kosugidani; altitude 2,500 feet; <named-content xmlns:xlink="http://www.w3.org/1999/xlink" content-type="dwc:verbatimCoordinates" xlink:type="simple"><named-content content-type="geo-json" specific-use="{&#34;type&#34;:&#34;Point&#34;,&#34;coordinates&#34;:[130.587500,30.347333]}" id="NCID0EMVAG" xlink:type="simple">30°20.84'N, 130°35.25'E</named-content></named-content> (rough coordinate); 29 Apr. 1929; S. Issiki leg. (<named-content xmlns:xlink="http://www.w3.org/1999/xlink" content-type="dwc:institutional_code" xlink:type="simple">USNM</named-content>).</p><p><bold><italic>Non-types</italic>.</bold> Japan: [Nansei Islands] Yakushima I.: • 17♂, 1♀; near Shirataniunsui-kyô Valley; alt. 600 m; <named-content xmlns:xlink="http://www.w3.org/1999/xlink" content-type="dwc:verbatimCoordinates" xlink:type="simple"><named-content content-type="geo-json" specific-use="{&#34;type&#34;:&#34;Point&#34;,&#34;coordinates&#34;:[130.572833,30.384000]}" id="NCID0EAWAG" xlink:type="simple">30°23.04'N, 130°34.37'E</named-content></named-content>; 25 Apr. 2019; D. Kato leg. (<named-content xmlns:xlink="http://www.w3.org/1999/xlink" content-type="dwc:institutional_code" xlink:type="simple">BLKU</named-content>) • 1♂; same data as previous except 27 Apr. 2019 • 1♂; unnamed stream near Kigensugi; alt. 1270 m; <named-content xmlns:xlink="http://www.w3.org/1999/xlink" content-type="dwc:verbatimCoordinates" xlink:type="simple"><named-content content-type="geo-json" specific-use="{&#34;type&#34;:&#34;Point&#34;,&#34;coordinates&#34;:[130.542667,30.301667]}" id="NCID0ENWAG" xlink:type="simple">30°18.1'N, 130°32.56'E</named-content></named-content>; 25 Apr. 2019; D. Kato leg. (<named-content xmlns:xlink="http://www.w3.org/1999/xlink" content-type="dwc:institutional_code" xlink:type="simple">BLKU</named-content>) • 2♂, 1♀; unnamed stream near Mt Mae-dake; alt. 625 m; <named-content xmlns:xlink="http://www.w3.org/1999/xlink" content-type="dwc:verbatimCoordinates" xlink:type="simple"><named-content content-type="geo-json" specific-use="{&#34;type&#34;:&#34;Point&#34;,&#34;coordinates&#34;:[130.610167,30.315167]}" id="NCID0E1WAG" xlink:type="simple">30°18.91'N, 130°36.61'E</named-content></named-content>; 25 Apr. 2019; D. Kato leg. (<named-content xmlns:xlink="http://www.w3.org/1999/xlink" content-type="dwc:institutional_code" xlink:type="simple">BLKU</named-content>).</p></tp:treatment-sec><tp:treatment-sec sec-type="diagnosis" id="SECID0EEXAG"><title>Diagnosis.</title><p>Body blackish. Vertex sparsely pruinose. Basal 2–3 flagellomeres oval, with pubescence ventrally. Prescutum sparsely pruinose. Wing brownish tinged, unpatterned except indistinctly darker stigma. Halter yellow. Interbase with outer lobe shorter than medial lobe in dorsal view, medial lobe medial to base of outer lobe more than twice as long as wide. Aedeagus with rod-shaped distal part, about 2.2 times as long as wide and almost straight.</p></tp:treatment-sec><tp:treatment-sec sec-type="description" id="SECID0EJXAG"><title>Description.</title><p><bold>Male</bold>. Body length 5.7–8.0 mm, wing length 6.0–8.1 mm.</p><p><bold><italic>Head</italic>:</bold> subnitidous black, sparsely dusted with gray pruinosity; vertex with brighter gray pruinosity at anterior end. Rostrum and mouthparts dark brown. Antenna brown; scape and pedicel sometimes slightly darker; basal 2–3 flagellomeres oval, ventrally with pubescence (Fig. <xref ref-type="fig" rid="F4">4B</xref>).</p><p><bold><italic>Thorax</italic>:</bold> subnitidous dark brown to black, sparsely dusted with brownish pruinosity; postpronotum yellowish or brownish. Wing (Fig. <xref ref-type="fig" rid="F4">4C</xref>) tinged with brown;, basal region yellowish; stigma indistinctly darker; veins dark brown, yellowish on basal part of wing; barely dark seam sometimes present on fork of Rs to crossvein r-m. Halter yellow. Legs mainly yellow to dusky yellow; fore coxa dark on basal half; femora narrowly dark at tips of mid and hind pairs; fore femur dark on distal 2/3; tibiae narrowly dark at tips; tarsi weakly dark from tip of tarsomere 1 to apical segment.</p><p><bold><italic>Abdomen</italic>:</bold> subnitidous dark brown to black, sparsely covered with brownish pruinosity.</p><p><bold><italic>Male terminalia</italic></bold> (Fig. <xref ref-type="fig" rid="F4">4D–H</xref>): caudal margin of tergite 9 roundly produced at middle, with shallow U-shaped notch at center. Outer gonostylus in dorsal view with tip narrowed and strongly curved anteriorly, concaved margin with small teeth (Fig. <xref ref-type="fig" rid="F4">4E</xref>). Interbase with outer lobe shorter than medial lobe in dorsal view (Fig. <xref ref-type="fig" rid="F4">4F</xref>); outer lobe weakly wide at base, inner basal end at basal 1/3 of medial lobe (Fig. <xref ref-type="fig" rid="F4">4H</xref>); medial lobe gradually narrowed distally, distal part medial to base of outer lobe more than twice as long as wide (Fig. <xref ref-type="fig" rid="F4">4H</xref>). Aedeagus with rod-shaped distal part, about 2.2 times as long as wide and almost straight (Fig. <xref ref-type="fig" rid="F4">4G</xref>).</p><p><bold>Female</bold>. Body length 7.2–7.6 mm, wing length 6.7–7.1 mm. Generally resembling male.</p><p><bold><italic>Ovipositor</italic>:</bold> dark brown; yellow on cercus, hypogynial valve, and distal 1/4 of tergite 10; cercus twice as long as tergite 10.</p></tp:treatment-sec><tp:treatment-sec sec-type="distribution" id="SECID0EYZAG"><title>Distribution.</title><p>Japan (Nansei Islands: Yakushima Island) (Fig. <xref ref-type="fig" rid="F5">5A</xref>).</p></tp:treatment-sec><tp:treatment-sec sec-type="remarks" id="SECID0EC1AG"><title>Remarks.</title><p>This species is similar to <italic><tp:taxon-name><tp:taxon-name-part taxon-name-part-type="genus" reg="Ulomorpha">U.</tp:taxon-name-part> <tp:taxon-name-part taxon-name-part-type="species" reg="amamiana">amamiana</tp:taxon-name-part></tp:taxon-name></italic> sp. nov. See the key to the Japanese species above for differentiation and diagnostic characters.</p></tp:treatment-sec><tp:treatment-sec><!--Section generated to contain objects referenced in tp:taxon-treatment.--><fig id="F4" position="float" orientation="portrait"><object-id xmlns:xlink="http://www.w3.org/1999/xlink" content-type="doi" xlink:type="simple">10.3897/zookeys.999.52831.figure4</object-id><object-id xmlns:xlink="http://www.w3.org/1999/xlink" content-type="arpha" xlink:type="simple">D9F58884-C24E-5CA4-8B12-B10FF488A411</object-id><label>Figure 4.</label><caption><p><italic><tp:taxon-name><tp:taxon-name-part taxon-name-part-type="genus" reg="Ulomorpha">Ulomorpha</tp:taxon-name-part> <tp:taxon-name-part taxon-name-part-type="species" reg="polytricha">polytricha</tp:taxon-name-part></tp:taxon-name></italic> Alexander, 1930. <bold>A</bold> habitus, male <bold>B</bold> basal part of antenna, lateral view <bold>C</bold> wing <bold>D</bold> male genitalia, dorsal view <bold>E</bold> tip of outer gonostylus, dorsal surface <bold>F</bold> aedeagal complex, dorsal view <bold>G</bold> aedeagal complex, lateral view <bold>H</bold> interbase, posterodorsal view. Scale bars: 3 mm (<bold>A, C</bold>); 0.1 mm (<bold>B, D–H</bold>).</p></caption><graphic xmlns:xlink="http://www.w3.org/1999/xlink" xlink:href="zookeys-999-147-g004.jpg" position="float" orientation="portrait" xlink:type="simple" id="oo_481463.jpg"><uri content-type="original_file" xlink:type="simple">https://binary.pensoft.net/fig/481463</uri></graphic></fig><fig id="F5" position="float" orientation="portrait"><object-id xmlns:xlink="http://www.w3.org/1999/xlink" content-type="doi" xlink:type="simple">10.3897/zookeys.999.52831.figure5</object-id><object-id xmlns:xlink="http://www.w3.org/1999/xlink" content-type="arpha" xlink:type="simple">6BB5A52F-4751-5F0A-BD96-C7D969DBB451</object-id><label>Figure 5.</label><caption><p>Distribution map of Japanese species of <italic><tp:taxon-name><tp:taxon-name-part taxon-name-part-type="genus" reg="Ulomorpha">Ulomorpha</tp:taxon-name-part></tp:taxon-name></italic>. <bold>A</bold><italic><tp:taxon-name><tp:taxon-name-part taxon-name-part-type="genus" reg="Ulomorpha">U.</tp:taxon-name-part> <tp:taxon-name-part taxon-name-part-type="species" reg="amamiana">amamiana</tp:taxon-name-part></tp:taxon-name></italic> Kato &amp; Kolcsár, sp. nov. (orange), <italic><tp:taxon-name><tp:taxon-name-part taxon-name-part-type="genus" reg="Ulomorpha">U.</tp:taxon-name-part> <tp:taxon-name-part taxon-name-part-type="species" reg="nigricolor">nigricolor</tp:taxon-name-part></tp:taxon-name></italic> Alexander, 1924 (blue), <italic><tp:taxon-name><tp:taxon-name-part taxon-name-part-type="genus" reg="Ulomorpha">U.</tp:taxon-name-part> <tp:taxon-name-part taxon-name-part-type="species" reg="polytricha">polytricha</tp:taxon-name-part></tp:taxon-name></italic> Alexander, 1930 (green) <bold>B</bold><italic><tp:taxon-name><tp:taxon-name-part taxon-name-part-type="genus" reg="Ulomorpha">U.</tp:taxon-name-part> <tp:taxon-name-part taxon-name-part-type="species" reg="longipenis">longipenis</tp:taxon-name-part></tp:taxon-name></italic> Kato &amp; Kolcsár, sp. nov. (red).</p></caption><graphic xmlns:xlink="http://www.w3.org/1999/xlink" xlink:href="zookeys-999-147-g005.jpg" position="float" orientation="portrait" xlink:type="simple" id="oo_481464.jpg"><uri content-type="original_file" xlink:type="simple">https://binary.pensoft.net/fig/481464</uri></graphic></fig></tp:treatment-sec><ref-list><ref id="B5"><mixed-citation xmlns:xlink="http://www.w3.org/1999/xlink" xlink:type="simple"><person-group><name name-style="western"><surname>Alexander</surname><given-names>CP</given-names></name></person-group> (<year>1930a</year>) <article-title>New or little-known <tp:taxon-name><tp:taxon-name-part taxon-name-part-type="family">Tipulidae</tp:taxon-name-part></tp:taxon-name> from eastern Asia (<tp:taxon-name><tp:taxon-name-part taxon-name-part-type="order">Diptera</tp:taxon-name-part></tp:taxon-name>). VI.</article-title><source>Philippine Journal of Science</source><volume>42</volume>: <fpage>59</fpage>–<lpage>83</lpage>.</mixed-citation></ref><ref id="B6"><mixed-citation xmlns:xlink="http://www.w3.org/1999/xlink" xlink:type="simple"><person-group><name name-style="western"><surname>Alexander</surname><given-names>CP</given-names></name></person-group> (<year>1930b</year>) <article-title>New or little-known <tp:taxon-name><tp:taxon-name-part taxon-name-part-type="family">Tipulidae</tp:taxon-name-part></tp:taxon-name> from eastern Asia (<tp:taxon-name><tp:taxon-name-part taxon-name-part-type="order">Diptera</tp:taxon-name-part></tp:taxon-name>). VII.</article-title><source>Philippine Journal of Science</source><volume>42</volume>(<issue>4</issue>): <fpage>507</fpage>–<lpage>535</lpage>.</mixed-citation></ref><ref id="B18"><mixed-citation xmlns:xlink="http://www.w3.org/1999/xlink" xlink:type="simple"><person-group><name name-style="western"><surname>Nakamura</surname><given-names>T</given-names></name></person-group> (<year>2014</year>) <article-title>Family <tp:taxon-name><tp:taxon-name-part taxon-name-part-type="family">Limoniidae</tp:taxon-name-part></tp:taxon-name>.</article-title> In: <person-group><name name-style="western"><surname>Nakamura</surname><given-names>T</given-names></name><name name-style="western"><surname>Saigusa</surname><given-names>T</given-names></name><name name-style="western"><surname>Suwa</surname><given-names>M</given-names></name></person-group> (<role>Eds</role>) <issue-title>Catalogue of the Insects of Japan.</issue-title><source>Volume 8 <tp:taxon-name><tp:taxon-name-part taxon-name-part-type="order">Diptera</tp:taxon-name-part></tp:taxon-name> (Part 1 <tp:taxon-name><tp:taxon-name-part taxon-name-part-type="suborder">Nematocera</tp:taxon-name-part></tp:taxon-name> – <tp:taxon-name><tp:taxon-name-part taxon-name-part-type="suborder">Brachycera</tp:taxon-name-part></tp:taxon-name><tp:taxon-name><tp:taxon-name-part taxon-name-part-type="clade">Aschiza</tp:taxon-name-part></tp:taxon-name>). Touka Shobo, Fukuoka</source>, <fpage>9</fpage>–<lpage>53</lpage>.</mixed-citation></ref><ref id="B19"><mixed-citation xmlns:xlink="http://www.w3.org/1999/xlink" xlink:type="simple"><person-group><name name-style="western"><surname>Oosterbroek</surname><given-names>P</given-names></name></person-group> (<year>2020</year>) Catalogue of the Craneflies of the World (<tp:taxon-name><tp:taxon-name-part taxon-name-part-type="order">Diptera</tp:taxon-name-part></tp:taxon-name>, <tp:taxon-name><tp:taxon-name-part taxon-name-part-type="superfamily">Tipuloidea</tp:taxon-name-part></tp:taxon-name>: <tp:taxon-name><tp:taxon-name-part taxon-name-part-type="family">Pediciidae</tp:taxon-name-part></tp:taxon-name>, <tp:taxon-name><tp:taxon-name-part taxon-name-part-type="family">Limoniidae</tp:taxon-name-part></tp:taxon-name>, <tp:taxon-name><tp:taxon-name-part taxon-name-part-type="family">Cylindrotomidae</tp:taxon-name-part></tp:taxon-name>, <tp:taxon-name><tp:taxon-name-part taxon-name-part-type="family">Tipulidae</tp:taxon-name-part></tp:taxon-name>). <ext-link xlink:type="simple" ext-link-type="uri" xlink:href="https://ccw.naturalis.nl/index.php">https://ccw.naturalis.nl/index.php</ext-link> [accessed on 2020-03-30]</mixed-citation></ref></ref-list></tp:taxon-treatment>
